# Supplementary material for: Integrating GWAS, linkage mapping and gene expression analyses reveals the genetic control of growth period traits in rapeseed (Brassica napus L.)
Source: Biotechnol Biofuels. 2020 Aug 3;13:134. doi: 10.1186/s13068-020-01774-0 (PMC7397576; doi:10.1186/s13068-020-01774-0)
Supplement: Supplementary file 1 — Additional file 1: Table S1. ANOVA analysis of five growth period traits in GWAS(a) and linkage mapping(b). [file 13068_2020_1774_MOESM1_ESM.xlsx]

## Sheet: GWAS  populatioon
Table S1a. Analysis of variance (ANOVA) of five growth period traits for GWAS population in three years
Trait a	source	Df b	Mean Sq	F value	P value	F crit	H2(%) c
DIF	Genotype	386	136.874	9.6412	1.49e-153	1.15387	90.6
	Environment	2	5868.36	413.357	9.22e-123	3.00739
	Residual	772	14.1968
DFF	Genotype	523	159.891	12.6259	2.21e-254	1.13107	92.66
	Environment	2	12190.5	962.635	7.35e-238	3.00433
	Residual	1046	12.6637
FP	Genotype	371	21.9867	2.86333	3.02e-34	1.15714	74.11
	Environment	2	8519.53	1109.5	1.04e-223	3.00786
	Residual	742	7.67871
MT	Genotype	430	73.6957	7.04526	2.34e-129	1.14532	87.57
	Environment	2	1808.39	172.881	7.79e-64	3.00619
	Residual	860	10.4603
GP	Genotype	453	27.7848	3.77783	4.79e-65	1.14138	79.07
	Environment	2	21739.3	2955.84	0	3.00566
	Residual	906	7.3547
a DIF, number of days to initial flowering; DFF, number of days to final flowering; FP, number of days from initial flowering to final flowering; MT,number of days from final flowering to maturity; GP, number of days from sowing to maturity
b degree of freedom; and c broad-sense heritability.

## Sheet: RIL population
Table S1b. Analysis of variance (ANOVA) of five growth period traits for RIL population in two years
Traits	source	Df	Mean Sq	F value	P value	Heritability (%)
DIF	Genotype	139	24.3791	1.06075	0.364283	52
	Environment	1	6100.89	265.454	4.80379e-34
	Residual	139	22.9828
DFF	Genotype	162	16.8598	0.966024	0.586922	49
	Environment	1	754.65	43.2396	6.3512e-10
	Residual	162	17.4528
FP	Genotype	138	9.52846	1.00081	0.498105	50
	Environment	1	10604.6	1113.84	5.98226e-68
	Residual	138	9.52075
MT	Genotype	130	15.3206	0.90309	0.718997	47
	Environment	1	2388.1	140.769	1.86461e-22
	Residual	130	16.9647
GP	Genotype	132	19.1335	1.12506	0.249704	53
	Environment	1	4507.61	265.049	2.29702e-33
	Residual	132	17.0067
