# Supplementary material for: Integrating GWAS, linkage mapping and gene expression analyses reveals the genetic control of growth period traits in rapeseed (Brassica napus L.)
Source: Biotechnol Biofuels. 2020 Aug 3;13:134. doi: 10.1186/s13068-020-01774-0 (PMC7397576; doi:10.1186/s13068-020-01774-0)
Supplement: Supplementary file 4 — Additional file 4: Table S2. List of significant SNPs repeatedly detected for growth period traits by GWAS in B. napus. [file 13068_2020_1774_MOESM4_ESM.xlsx]

## Sheet: Sheet1
Table S2. List of significant SNPs repeatedly detected in at least 2 environments for growth period traits by GWAS in B.napus.
Traits	SNPs	Chromosome	Position	p value	Marker R2(%)	Environments
DTF	S2_24793541	A02	24793541	8.59E-07-1.70E-06	5.93-7.60	2019,BLUP
	S3_13708544	A03	13708544	3.50E-09 - 2.50E-06	5.74-9.34	2017,BLUP
	S3_20114553	A03	20114553	7.88E-08 - 1.19E-06	6.02-8.68	2017,BLUP
	S3_22488033	A03	22488033	1.84E-07 - 1.88E-06	5.94-7.30	2017,BLUP
	S4_17918187	A04	17918187	4.59E-07 - 2.13E-06	7.12-7.33	2019,BLUP
	S9_29467220	A09	29467220	9.80E-07 - 1.31E-06	5.15-9.58	2019,BLUP
	S10_12378898	A10	12378898	1.46E-06 - 1.65E-06	5.26-6.72	2019,BLUP
	S10_12378911	A10	12378911	1.64E-06 - 2.54E-06	5.52-9.32	2019,BLUP
	S11_9586970	C01	9586970	4.82E-08 - 2.10E-06	6.14-8.36	2019,BLUP
	S12_263592	C02	263592	4.17E-09 - 9.88E-07	6.27-9.25	2019,BLUP
	S13_29436753	C03	29436753	2.52E-06 - 1.31E-06	6.01-8.46	2019,BLUP
	S13_29437911	C03	29437911	2.15E-07 - 7.80E-07	6.68-7.72	2019,BLUP
	S13_29437930	C03	29437930	6.06E-07 - 1.46E-06	6.66-7.30	2019,BLUP
DFF	S3_12509384	A03	12509384	1.32E-06 - 2.25E-06	6.48-6.61	2018, 2019
	S3_12548554	A03	12548554	6.34E-08 - 1.63E-06	6.17-6.97	2018,2019,BLUP
	S3_12548576	A03	12548576	5.07E-08 - 8.50E-07	6.02-7.04	2018, 2019
	S3_22488033	A03	22488033	1.77E-07 - 1.92E-06	6.32-6.45	2017, 2019
	S10_12378911	A10	12378911	4.32E-08 - 1.25E-07	7.46-7.76	2018, 2019
	S11_8122	C01	8122	2.56E-09 - 3.21E-07	6.56-9.61	2017,2019,BLUP
	S11_9334	C01	9334	1.43E-07 - 2.47E-07	6.97-7.82	2017, 2019
	S11_14506	C01	14506	3.10E-08 - 1.21E-06	6.14-9.45	2017,2019,BLUP
	S11_14531	C01	14531	2.26E-08 - 7.46E-07	6.30-9.50	2017,2019,BLUP
	S11_14822	C01	14822	3.17E-07 - 2.20E-06	5.63-7.42	2017, 2019
	S11_15301	C01	15301	1.66E-07 - 1.97E-06	5.75-8.89	2017,2019,BLUP
	S12_60645	C02	60645	1.26E-07 - 1.66E-06	6.48-7.55	20182019
	S13_12604710	C03	12604710	1.00E-07 - 6.26E-07	5.10-6.80	2017, 2019
	S14_6324324	C04	6324324	4.24E-07 - 1.56E-06	5.93-7.78	2018, 2019
	S14_6324355	C04	6324355	6.53E-07 - 8.74E-07	6.13-7.15	2018, 2019
	S17_18650878	C07	18650878	4.60E-07 - 2.36E-06	5.29-8.26	2017,2019,BLUP
	S17_22156011	C07	22156011	4.42E-07 - 2.36E-06	6.47-7.20	2018, 2019
	S19_11046995	C09	11046995	3.75E-07 - 9.48E-07	6.75-7.13	2018, 2019
	S19_11111415	C09	11111415	4.04E-07 - 1.71E-06	6.43-8.27	2018, 2019
	S19_12656846	C09	12656846	2.99E-07 - 1.17E-06	5.36-6.06	2018, 2019
	S19_17107429	C09	17107429	3.69E-08 - 2.51E-06	5.62-8.49	2017, 2018, 2019
	S19_19135002	C09	19135002	8.47E-09 - 5.29E-08	7.67-7.94	2017, 2019
	S19_30931596	C09	30931596	8.68E-09 - 1.67E-06	7.45-10.33	2018, 2019
FP	S7_16893414	A07	16893414	2.13E-06 - 1.14E-05	5.67-6.64	2017,BLUP
	S11_995295	C01	995295	3.61E-07 - 9.16E-06	5.26-7.42	2019,BLUP
	S11_995334	C01	995334	3.26E-07 - 7.83E-06	5.07-7.19	2019,BLUP
	S11_1005733	C01	1005733	3.03E-09 - 5.69E-07	7.33-9.80	2019,BLUP
	S11_1002903	C01	1002903	1.74E-08 - 1.06E-06	6.37-8.68	2019,BLUP
	S11_1037085	C01	1037085	3.30E-08 - 6.49E-07	7.24-9.40	2019,BLUP
MT	S3_16382998	A03	16382998	1.08E-06 -1.49E-06	6.35-6.88	2019,BLUP
	S6_6808634	A06	6808634	2.02E-07 - 1.21E-06	6.79-10.11	2018, 2019
	S7_22908675	A07	22908675	5.03E-08 - 2.98E-07	8.03-8.22	2019,BLUP
	S10_12378898	A10	12378898	2.46E-06 - 2.48E-06	4.85-5.36	2019,BLUP
	S10_12378911	A10	12378911	3.84E-07 - 1.21E-06	6.06-7.21	2018,2019,BLUP
	S11_8122	C01	8122	6.23E-08 - 5.67E-07	6.47-8.43	2019,BLUP
	S12_23891440	C02	23891440	5.89E-10 - 1.42E-07	7.00-10.26	2017,BLUP
	S12_29071813	C02	29071813	4.48E-10 - 2.63E-07	6.41-9.86	2019,BLUP
	S12_36369060	C02	36369060	2.38E-08 - 2.47E-06	6.00-9.05	2019,BLUP
	S12_41639132	C02	41639132	8.55E-07 - 8.91E-07	6.97-8.35	2019,BLUP
	S12_42342106	C02	42342106	3.56E-07 - 783E-07	5.84-9.18	2018,BLUP
	S13_23362799	C03	23362799	5.56E-07 - 2.37E-06	5.60-6.14	2018, 2019
	S15_5887536	C05	5887536	1.26E-06 - 1.34E-06	6.48-7.47	2019,BLUP
	S15_7819279	C05	7819279	1.20E-06 - 1.35E-06	6.50-7.44	2019,BLUP
	S16_17975794	C06	17975794	2.28E-07 - 6.93E-07	5.41-7.41	2018,2019,BLUP
	S16_35733822	C06	35733822	1.69E-07 - 8.12E-07	6.72-8.34	2019,BLUP
	S16_35741164	C06	35741164	8.16E-08 - 4.36E-07	6.89-7.60	2017,BLUP
	S19_12656846	C09	12656846	5.94E-08 - 2.32E-06	4.57-6.43	2017,BLUP
	S19_47135806	C09	47135806	8.81E-07 - 1.88E-06	5.67-7.90	2018,BLUP
GP	S1_5075025	A01	5075025	1.37E-06 - 2.14E-06	5.58-5.82	2017,BLUP
	S1_9402534	A01	9402534	2.61E-08 - 5.32E-07	6.47-8.26	2017,BLUP
	S1_11194670	A01	11194670	1.99E-12 - 6.78E-08	7.36-12.54	2017,BLUP
	S1_11833651	A01	11833651	1.52E-12 - 1.03E-07	7.91-12.93	2017,BLUP
	S1_11833670	A01	11833670	1.97E-12 - 1.31E-07	7.51-12.79	2017,BLUP
	S2_5056060	A02	5056060	6.54E-13 - 1.35E-07	7.26-13.58	2017,BLUP
	S2_5285717	A02	5285717	1.34E-08 - 1.45E-06	6.36-8.90	2017,BLUP
	S2_5719334	A02	5719334	1.99E-11 - 1.16E-06	5.85-11.27	2017,BLUP
	S2_15757885	A02	15757885	8.61E-10 - 3.44E-07	6.19-11.27	2017,BLUP
	S2_21589242	A02	21589242	3.60E-08 - 1.76E-07	6.39-8.04	2017,BLUP
	S3_8244818	A03	8244818	7.72E-12 - 5.92E-07	5.91-12.31	2017,BLUP
	S3_12692431	A03	12692431	9.97E-08 - 9.23E-07	5.60-7.28	2017,BLUP
	S3_19234025	A03	19234025	2.57E-07 - 1.50E-06	5.99-7.45	2017,BLUP
	S3_21265762	A03	21265762	5.46E-13 - 9.09E-09	7.69-13.53	2017,BLUP
	S3_21265768	A03	21265768	5.59E-13 - 8.78E-09	8.29-13.42	2017,BLUP
	S3_21265774	A03	21265774	5.85-13 - 1.02E-08	7.47-13.47	2017,BLUP
	S4_4870090	A04	4870090	1.85E-08 - 2.00E-06	6.18-8.54	2017,BLUP
	S4_9447047	A04	9447047	1.63E-12 - 2.23E-08	7.26-12.86	2017,BLUP
	S5_3021806	A05	3021806	2.43E-12 - 7.21E-08	6.97-12.14	2017,BLUP
	S5_3301056	A05	3301056	9.60E-10 - 3.62E-07	7.37-11.18	2017,BLUP
	S5_10129706	A05	10129706	1.72E-12 - 3.12E-07	6.89-13.10	2017,BLUP
	S5_11469768	A05	11469768	3.62E-08 - 1.14E-06	6.23-8.36	2017,BLUP
	S6_3111428	A06	3111428	2.26E-12 - 9.11E-08	7.28-13.92	2017,BLUP
	S6_14956520	A06	14956520	3.39E-11 - 1.17E-06	6.04-12.50	2017,BLUP
	S7_2349766	A07	2349766	1.32E-06 - 1.54E-06	5.60-6.06	2017,BLUP
	S7_10803897	A07	10803897	3.55E-12 - 1.30E-07	7.01-13.84	2017,BLUP
	S7_13014004	A07	13014004	1.10E-11- 7.07E-08	7.31-12.27	2017,BLUP
	S7_14896884	A07	14896884	2.86E-08 - 1.77E-06	5.67-7.91	2017,BLUP
	S8_7334636	A08	7334636	1.66E-11 - 1.30E-06	6.41-12.43	2017,BLUP
	S9_8992055	A09	8992055	6.39E-11 - 2.25E-06	5.37-10.92	2017,BLUP
	S9_18277876	A09	18277876	2.02E-08 - 1.57E-06	6.77-9.95	2017,BLUP
	S9_18287530	A09	18287530	9.37E-09 - 6.91E-07	6.56-8.64	2017,BLUP
	S9_18287542	A09	18287542	9.80E-09 - 8.66E-07	6.45-8.65	2017,BLUP
	S9_18289077	A09	18289077	8.71E-09 - 6.07E-07	6.90-9.06	2017,BLUP
	S10_12388644	A10	12388644	2.83E-08 - 1.11E-06	5.91-8.24	2017,BLUP
	S11_17494986	C01	17494986	4.86E-12 - 1.87E-06	5.69-12.27	2017,BLUP
	S12_39314951	C02	39314951	3.32E-11 - 1.46E-06	5.67-10.81	2017,BLUP
	S13_3981972	C03	3981972	2.58E-10 - 5.62E-07	7.45-12.80	2017,BLUP
	S13_13857104	C03	13857104	5.18E-07 - 1.89E-06	5.62-6.23	2017,BLUP
	S13_54628387	C03	54628387	3.86E-08 - 3.08E-07	6.50-8.42	2017,BLUP
	S14_2416893	C04	2416893	2.70E-12 - 2.97E-08	7.44-12.72	2017,BLUP
	S14_10634811	C04	10634811	1.68E-12 - 3.09E-08	6.68-12.73	2017,BLUP
	S14_13322100	C04	13322100	1.87E-12 - 9.29E-08	6.91-12.78	2017,BLUP
	S14_13322121	C04	13322121	1.97E-12 - 1.10E-07	6.95-12.57	2017,BLUP
	S14_14000106	C04	14000106	2.45E-08 - 8.91E-07	5.97-7.92	2017,BLUP
	S14_14084188	C04	14084188	1.78E-06 - 2.46E-06	5.93-6.14	2017,BLUP
	S14_14084228	C04	14084228	4.44E-12 - 3.23E-07	7.31-12.89	2017,BLUP
	S14_14270193	C04	14270193	4.33E-11 - 2.36E-07	7.20-11.98	2017,BLUP
	S14_14270411	C04	14270411	3.53E-10 - 2.01E-07	6.38-10.54	2017,BLUP
	S14_14270419	C04	14270419	1.86E-07 - 1.96E-06	5.60-7.44	2017,BLUP
	S14_15087316	C04	15087316	1.48E-07 - 1.73E-06	5.56-7.63	2017,BLUP
	S14_21800434	C04	21800434	3.71E-12 - 1.20E-07	7.38-13.02	2017,BLUP
	S14_21800441	C04	21800441	3.89E-08 - 7.32E-07	6.47- 8.06	2017,BLUP
	S14_21800482	C04	21800482	2.74E-07- 1.80E-06	5.95-7.44	2017,BLUP
	S15_5922896	C05	5922896	4.45E-07 - 1.31E-06	6.12-6.58	2017,BLUP
	S15_18645794	C05	18645794	1.68E-08 - 1.09E-06	5.93-8.15	2017,BLUP
	S15_18645801	C05	18645801	2.64E-12 - 6.77E-08	6.81-12.25	2017,BLUP
	S15_18932966	C05	18932966	2.25E-11 - 1.95E-06	5.19-11.55	2017,BLUP
	S15_19023477	C05	19023477	4.74E-08 - 2.54E-06	5.90-7.74	2017,BLUP
	S15_37549443	C05	37549443	1.21E-12 - 7.52E-08	7.93-15.25	2017,BLUP
	S16_7277683	C06	7277683	4.42E-07 - 2.09E-06	5.33-6.51	2017,BLUP
	S16_35499142	C06	35499142	1.84E-06 - 2.20E-06	5.79-5.91	2017,BLUP
	S16_35762411	C06	35762411	1.70E-12 - 1.85E-07	7.72-13.67	2017,BLUP
	S17_11058458	C07	11058458	1.01E-07 - 1.83E-06	5.16-6.99	2017,BLUP
	S17_19085705	C07	19085705	1.58E-11 - 5.11E-07	6.16-11.16	2017,BLUP
	S17_20791624	C07	20791624	4.80E-12 - 1.39E-07	7.04-12.30	2017,BLUP
	S17_20791662	C07	20791662	8.14E-12 - 1.61E-07	6.75-11.79	2017,BLUP
	S17_21652921	C07	21652921	2.24E-08 - 2.09E-06	5.65-8.15	2017,BLUP
	S17_25417811	C07	25417811	9.73E-09 - 1.26E-06	5.69-8.09	2017,BLUP
	S17_38137598	C07	38137598	3.59E-11 - 1.16E-06	6.10-10.99	2017,BLUP
	S17_38248621	C07	38248621	1.68E-09 - 5.19E-07	6.21-9.11	2017,BLUP
	S17_42461576	C07	42461576	5.66E-11 - 1.09E-06	5.92-10.94	2017,BLUP
	S18_5589581	C08	5589581	4.81E-08 - 7.29E-07	5.55-7.64	2017,BLUP
	S18_36318307	C08	36318307	4.50E-08 - 5.26E-07	6.53-8.61	2017,BLUP
	S19_2849743	C09	2849743	5.33E-07 - 2.54E-06	7.15-7.85	2017,BLUP
	S19_17595451	C09	17595451	2.96E-09 - 1.72E-06	5.36-8.82	2017,BLUP
	S19_41619968	C09	41619968	2.88E-12 - 1.35E-07	7.01-12.73	2017,BLUP
	S19_41619992	C09	41619992	9.00E-10 - 1.32E-07	6.83-9.35	2017,BLUP
	S19_41809513	C09	41809513	2.52E-12 - 9.20E-08	8.30-13.76	2017,BLUP
	S19_41842500	C09	41842500	7.75E-07 - 2.54E-06	5.77-6.07	2017,BLUP
	S19_43267631	C09	43267631	2.32E-07 - 1.60E-06	6.94-7.90	2017,BLUP
	S19_44558877	C09	44558877	1.42E-12 - 1.27E-07	7.46-13.27	2017,BLUP
	S19_48205063	C09	48205063	2.22E-12 - 2.41E-07	7.19-13.25	2017,BLUP
	S19_48254390	C09	48254390	1.38E-09 - 1.83E-06	5.92-10	2017,BLUP
	S19_48332865	C09	48332865	5.68E-13 - 4.89E-08	7.82-15.05	2017,BLUP
