# Supplementary material for: Integrating GWAS, linkage mapping and gene expression analyses reveals the genetic control of growth period traits in rapeseed (Brassica napus L.)
Source: Biotechnol Biofuels. 2020 Aug 3;13:134. doi: 10.1186/s13068-020-01774-0 (PMC7397576; doi:10.1186/s13068-020-01774-0)
Supplement: Supplementary file 5 — Additional file 5: Table S3. LD block analysis and SNP/candidate genes comparison in different studies. [file 13068_2020_1774_MOESM5_ESM.xlsx]

## Sheet: Sheet1
Table S3. LD block analysis and SNP/candidate genes comparison in different studies.
Trait	Associated SNP	chro.	Position(bp)	Haplotype block (Kb)	QTLs comparison	References	Candidate gene in 300kb interval
							Gene name	Start location (bp)	End location (bp)	Gene annonation	Reference	Pathway
DTF	S2_24793541	A02	24793541		24551863, 24605400, 24633305	Raman,2019	BnaA02g34480D	24567877	24570742	CDKC2	Lu et al. 2019	General
							BnaA02g34510D	24582145	24586321	MAF3, AGL70	Lu et al. 2019	Vernalization
							BnaA02g34550D	24597395	24607407	MAF4, AGL69	Lu et al. 2019	Vernalization
	S3_13708544	A03	13708544		13079862; 13764110; 13553439,13948546	Udall, 2006; Zhou,2017;Raman,2019	BnaA03g27640D	13581800	13584791	AKIN10, SNRK1.1		Sugar
							BnaA03g28670D	13978150	13982039	FLK	Raman et al.2016; Zhou et al.2017; Raman et al.2019	General
	S3_20114553	A03	20114553				BnaA03g39820D	19891183	19894092	FUL, AGL8	Shah et al.2018; Schiessl et al. 2015;Wang et al. 2016; Zhou et al.2017;Raman et al. 2019	Flower development and meristem identity Flowering time integrator
							BnaA03g39940D	19954646	19958051	HDA5		General
							BnaA03g40160D	20054770	20057312	TOC1	Raman et al.2019	Circadian Clock
	S3_22488033	A03	22488033
	S4_17918187	A04	17918187				BnaA04g24340D	17845227	17847617	SPL9		Aging
							BnaA04g24390D	17857144	17859551	FBH4, AKS3		Photoperiodism, light perception and signaling
							BnaA04g24450D	17879913	17882129	VOZ2		Photoperiodism, light perception and signaling
							BnaA04g24760D	18025142	18026983	PIF4	Shah et al.2018	Ambient temperature
	S9_29467220	A09	29467220				BnaA09g41880D	29184943	29188659	SUVR5		General
							BnaA09g42480D	29590705	29594744	SVP	Raman et al.2016; Zhou et al.2017; Raman et al.2019	Flowering time integrator
							BnaA09g42540D	29616080	29619169	VIM1, ORTH2		General
	S10_12378898	A10	12378898	0.013	12090339, 12115000, 12418536	Raman,2019	BnaA10g16590D	12579079	12581358	MYR1	Shah et al.2018	Photoperiodism, light perception and signaling
	S10_12378911		12378911
	S11_9586970	C01	9586970		9700668, 9710116	Raman,2019	BnaC01g14430D	9679368	9681079	AGL19	Lu et al. 2019; Raman et al.2016;Raman et al.2019	Vernalization
							BnaC01g14440D			AGL19		Vernalization
	S12_263592	C02	263592				BnaC02g00490D	208562	212139	FLC, AGL25, FLF	Lu et al. 2019; Raman et al.2016;Raman et al.2019	Flowering time integrator
	S13_29436753	C03	29436753	1.18
	S13_29437911		29437911
	S13_29437930		29437930
DFF	S3_12509384	A03	12509384	39.2			BnaA03g26050D	12708254	12727406	GA1		Hormones
	S3_12548554		12548554
	S3_12548576		12548576
	S3_22488033	A03	22488033
	S10_12378911	A10	12378911		12090339, 12115000, 12418536	Raman,2019	BnaA10g16590D	12579079	12581358	MYR1	Shah et al.2018	Photoperiodism, light perception and signaling
	S11_8122	C01	8122	7.18
	S11_9334		9334
	S11_14506		14506
	S11_14531		14531
	S11_14822		14822
	S11_15301		15301
	S12_60645	C02	60645				BnaC02g00490D	208562	212139	FLC, AGL25, FLF	Lu et al. 2019	Flowering time integrator
	S13_12604710	C03	12604710		12466596	Raman,2019
	S14_6324324	C04	6324324				BnaC04g08790D	6569284	6571980	VRN2	Lu et al. 2019	Vernalization
	S14_6324355		6324355
	S17_18650878	C07	18650878
	S17_22156011	C07	22156011				BnaC07g16190D	22176725	22179170	TOE3	Lu et al. 2019; Raman et al.2016; Raman et al.2019	Aging Photoperiodism, light perception and signaling
	S19_11046995	C09	11046995	64.42			BnaC09g14800D	11365680	11368993	OTS1, ULP1D		General
	S19_11111415		11111415				BnaC09g14810D	11369179	11372157	OTS1, ULP1D		General
	S19_12656846	C09	12656846
	S19_17107429	C09	17107429				BnaC09g20320D	17368804	17369486	NF-YB2, HAP3B	Raman et al.2016; Raman et al.2019	Photoperiodism, light perception and signaling
	S19_19135002	C09	19135002
	S19_30931596	C09	30931596
FP	S7_16893414	A07	16893414
	S11_995295	C01	995295	41.79	9700668, 9710116	Raman,2019	BnaC01g01710D	872007	874253	AP2	Raman et al.2016; Raman et al.2019	Flower development and meristem identity
	S11_995334		995334				BnaC01g01630D	801646	803532	MRG1	Lu et al. 2019	General
	S11_1005733		1005733				BnaC01g01640D	803648	804266	MRG1	Lu et al. 2019	General
	S11_1002903		1002903
	S11_1037085		1037085
MT	S3_16382998	A03	16382998				BnaA03g33970D	16504578	16505412	NF-YB3, HAP3C		Photoperiodism, light perception and signaling
	S6_6808634	A06	6808634				BnaA06g12580D	6526112	6530133	ARP4		General
					6938228	Wang,2016	BnaA06g13420D	7054688	7056235	AFR2		Photoperiodism, light perception and signaling
							BnaA06g13440D	7059202	7062125	AFR2		Photoperiodism, light perception and signaling
	S7_22908675	A07	22908675		23016728	Raman,2019	BnaA07g33020D	22719804	22721972	SDG26, ASHH1		General
							BnaA07g33120D	22787807	22790354	TSF	Wu et al.2019	Flowering time integrator
							BnaA07g33460D	22947562	22954942	EFS, SDG8	Raman et al.2016; Zhou et al.2017; Raman et al.2019	General
	S10_12378898	A10	12378898	0.013	12090339, 12115000, 12418536	Raman,2019	BnaA10g16590D	12579079	12581358	MYR1	Shah et al.2018	Photoperiodism, light perception and signaling
	S10_12378911		12378911
	S11_8122	C01	8122
	S12_23891440	C02	23891440
	S12_29071813	C02	29071813
	S12_36369060	C02	36369060
	S12_41639132	C02	41639132				BnaC02g38670D	41615197	41622098	CIB2	Schiessl et al. 2015; Lu et al. 2019	Photoperiodism, light perception and signaling
							BnaC02g38810D	41788068	41789007	LATE	Lu et al. 2019; Zhou et al.2017	Photoperiodism, light perception and signaling
							BnaC02g38900D	41856156	41859533	PRMT4A	Zhou et al.2017	General
	S12_42342106	C02	42342106
	S13_23362799	C03	23362799		23140836, 23141459, 23216630, 23251769, 23356808, 23357327, 23514406, 23516559, 23560778	Raman,2019
	S15_5887536	C05	5887536				BnaC05g10640D	6121805	6123462	UBC1	Lu et al. 2019	General
							BnaC05g10730D	6156160	6156858	ICE1, SCRM	Lu et al. 2019	Vernalization
	S15_7819279	C05	7819279
	S16_17975794	C06	17975794				BnaC06g15270D	17991654	17995364	LNK2	Shah et al.2018	Circadian Clock
							BnaC06g15290D	18018672	18020121	HTA11	Shah et al.2018; Schiessl et al. 2015	General
	S16_35733822	C06	35733822	7.34			BnaC06g37540D	35510189	35512505	SDG26, ASHH1	Wang et al. 2016	General
	S16_35741164		35741164				BnaC06g38010D	35772518	35779988	EFS, SDG8	Lu et al. 2019	General
	S19_12656846	C09	12656846
	S19_47135806	C09	47135806				BnaC09g48370D	47209453	47211211	GA20OX3	Shah et al.2018	Hormones
GP	S1_5075025	A01	5075025		4826273; 4826450	Raman,2019;Wang,2016	BnaA01g10280D	5130402	5139312	PRP8, SUS2, EMB33	Lu et al.2019	General
							BnaA01g10590D	5290593	5295855	JMJ14, PKDM7B, JMJ4	Wang et al. 2016	General
	S1_9402534	A01	9402534				BnaA01g17510D	9237088	9244136	FCA		Ambient temperature General
							BnaA01g18110D	9596841	9599776	VRN2	Raman et al.2016; Raman et al. 2019	Vernalization
	S1_11194670	A01	11194670		11787759	Wang, 2016
	S1_11833651	A01	11833651	0.019			BnaA01g19880D	11570349	11572195	LUX, PCL1	Wang et al. 2016	Circadian Clock
	S1_11833670	A01	11833670
	S2_5056060	A02	5056060	229.65			BnaA02g11210D	5851980	5853392	GA20ox2		Hormones
	S2_5285717	A02	5285717				BnaA02g11340D	5948180	5953241	EMF2, CYR1	Raman et al.2016; Raman et al. 2019	General
	S2_5719334	A02	5719334		5752414; 5523058	Zhou,2017; Raman,2019
	S2_15757885	A02	15757885
	S2_21589242	A02	21589242				BnaA02g29370D	21475118	21478669	SSRP1, HMG, NFD		General
							BnaA02g29490D	21541176	21542959	MYB30	Shah et al.2018	General
	S3_8244818	A03	8244818				BnaA03g17330D	8127417	8129119	AS1		Photoperiodism, light perception and signaling
							BnaA03g18140D	8516162	8517320	HTA8		General
							BnaA03g18200D	8535232	8536613	NF-YB1, HAP3A		Photoperiodism, light perception and signaling
	S3_12692431	A03	12692431				BnaA03g26050D	12708254	12727406	GA1		Hormones
	S3_19234025	A03	19234025				BnaA03g38200D	18986759	18993239	ELF8, VIP6		General
							BnaA03g38370D	19063191	19069445	ABH1, CBP80		General
	S3_21265762	A03	21265762	0.012			BnaA03g42200D	21169129	21173381	ESD4		General
	S3_21265768	A03	21265768
	S3_21265774	A03	21265774
	S4_4870090	A04	4870090		5050514, 5117186	Raman,2019
	S4_9447047	A04	9447047		8037978	Wang,2016
	S5_3021806	A05	3021806				BnaA05g05560D	2910323	2910896	ELF4	Raman et al.2016; Raman et al.2019	Circadian Clock Photoperiodism, light perception and signaling
	S5_3301056	A05	3301056				BnaA05g06260D	3332868	3334807	NF-YB1, HAP3A		Photoperiodism, light perception and signaling
							BnaA05g06270D	3335099	3335902	PRP8, SUS2, EMB33		General
							BnaA05g06280D	3341033	3347995	PRP8, SUS2, EMB33		General
	S5_10129706	A05	10129706				BnaA05g15510D	10021247	10034375	GA2ox7		Hormones
	S5_11469768	A05	11469768				BnaA05g16620D	11281418	11282775	PRP8, SUS2, EMB33		General
							BnaA05g17020D	11763490	11765053	PHP, CDC73		Vernalization
	S6_3111428	A06	3111428				BnaA06g05230D	2982168	2983799	NF-YC9, HAP5C	Schiessl et al. 2015; Zhou et al.2017	Photoperiodism, light perception and signaling
							BnaA06g05470D	3098826	3105138	PHYA	Raman et al.2016; Raman et al.2019	Photoperiodism, light perception and signaling
	S6_14956520	A06	14956520				BnaA06g21130D	14665060	14670558	UBP26		General
							BnaA06g21270D	14739605	14741020	WDR5A		Vernalization
							BnaA06g21380D	14839251	14840112	FLX4, FLL4		Vernalization
							BnaA06g21490D	14924705	14925727	BFT		General
							BnaA06g21640D	15082248	15083854	GA20OX3		Hormones
	S7_2349766	A07	2349766		2261269	Raman,2019	BnaA07g03000D	2607049	2607995	FDP, BZIP27	Raman et al.2016; Raman et al.2019	Photoperiodism, light perception and signaling
	S7_10803897	A07	10803897		10509790; 10864549;10867680	Raman et al., 2019; Zhou,2017;Wang,2016				CKA2
	S7_13014004	A07	13014004				BnaA07g14740D	12947448	12949013	CDF2	Wu et al.2019; Raman et al.2016; Raman et al.2019	Photoperiodism, light perception and signaling
	S7_14896884	A07	14896884		15209277	Raman,2019	BnaA07g17550D	14658857	14660105	SPL15	Wang et al. 2016	Aging
	S8_7334636	A08	7334636
	S9_8992055	A09	8992055
	S9_18277876	A09	18277876	11.2			BnaA09g25530D	18549867	18552448	SUF4	Raman et al.2016; Raman et al.2019	Vernalization
	S9_18287530	A09	18287530
	S9_18287542	A09	18287542
	S9_18289077	A09	18289077
	S10_12388644	A10	12388644		12090339, 12115000, 12418536	Raman,2019	BnaA10g16590D	12579079	12581358	MYR1	Shah et al.2018	Photoperiodism, light perception and signaling
	S11_17494986	C01	17494986
	S12_39314951	C02	39314951				BnaC02g36310D	39384817	39386825	ICE1, SCRM		Vernalization
	S13_3981972	C03	3981972				BnaC03g08560D	4052938	4054811	TFL2, LHP1		General
	S13_13857104	C03	13857104				BnaC03g24710D	13880644	13883273	SDG7, ASSH3		Vernalization
							BnaC03g24910D	13984317	13985929	CKB4		Circadian Clock
	S13_54628387	C03	54628387				BnaC03g65140D	54701295	54704884	CAD2, RML1, GSH1		General
	S14_2416893	C04	2416893				BnaC04g03390D	2408832	2411322	SDG7, ASSH3		Vernalization
	S14_10634811	C04	10634811
	S14_13322100	C04	13322100	0.021	13024213	Raman,2019	BnaC04g15640D	13521651	13524359	TOE1, RAP2.7		Aging Photoperiodism, light perception and signaling
	S14_13322121	C04	13322121
	S14_14000106	C04	14000106	270.31	14313776, 14383895, 14385455, 14468759, 14469260, 14571155	Raman,2019
	S14_14084188	C04	14084188
	S14_14084228	C04	14084228
	S14_14270193	C04	14270193
	S14_14270411	C04	14270411
	S14_14270419	C04	14270419
	S14_15087316	C04	15087316				BnaC04g17250D	15352978	15353430	RGA1		Hormones
	S14_21800434	C04	21800434	0.048			BnaC04g20970D	21923957	21931368	HULK3		General
	S14_21800441	C04	21800441				BnaC04g21040D	21975351	21976510	GID1B		Hormones
	S14_21800482	C04	21800482
	S15_5922896	C05	5922896		6218628; 6206615	Raman,2019; Wang,2016	BnaC05g10640D	6121805	6123462	UBC1		General
							BnaC05g10730D	6156160	6156858	ICE1, SCRM	Lu et al. 2019	Vernalization
	S15_18645794	C05	18645794	0.007			BnaC05g24350D	18729323	18732609	RCD1		General
	S15_18645801	C05	18645801				BnaC05g24380D	18760033	18761546	CDF2		Photoperiodism, light perception and signaling
	S15_18932966	C05	18932966
	S15_19023477	C05	19023477
	S15_37549443	C05	37549443
	S16_7277683	C06	7277683
	S16_35499142	C06	35499142		35737902	Wang,2016	BnaC06g37540D	35510189	35512505	SDG26, ASHH1	Wang et al. 2016	General
	S16_35762411	C06	35762411				BnaC06g38010D	35772518	35779988	EFS, SDG8	Lu et al. 2019	General
	S17_11058458	C07	11058458
	S17_19085705	C07	19085705
	S17_20791624	C07	20791624
	S17_20791662	C07	20791662
	S17_21652921	C07	21652921		21671359	Zhou,2017
	S17_25417811	C07	25417811				BnaC07g18570D	25223448	25225043	YAF9A, TAF14B, GAS41		General
							BnaC07g18980D	25628522	25633697	CUL4		General
	S17_38137598	C07	38137598		38286199	Raman,2019
	S17_38248621	C07	38248621
	S17_42461576	C07	42461576		42662257	Raman,2019	BnaC07g43120D	42313067	42314363	UBP13		General
							BnaC07g43150D	42325276	42329760	SKB1, PRMT5		General
	S18_5589581	C08	5589581
	S18_36318307	C08	36318307				BnaC08g42390D	36594021	36596089	CIB4		Photoperiodism, light perception and signaling
	S19_2849743	C09	2849743				BnaC09g04740D	2730141	2731253	RUP2, EFO2		Photoperiodism, light perception and signaling
							BnaC09g05130D	3019459	3020181	HDA5		General
							BnaC09g05150D	3025125	3029066	HDA5		General
							BnaC09g05170D	3037458	3041226	VIP4		General
							BnaC09g05250D	3083563	3085789	TOC1		Circadian Clock
	S19_17595451	C09	17595451				BnaC09g20320D	17368804	17369486	NF-YB2, HAP3B	Raman et al.2016	Photoperiodism, light perception and signaling
	S19_41619968	C09	41619968	222.53	41831167	Raman,2019
	S19_41619992	C09	41619992
	S19_41809513	C09	41809513
	S19_41842500	C09	41842500
	S19_43267631	C09	43267631				BnaC09g41500D	43458115	43459620	FRL1, SUF8	Lu et al.2019	Vernalization
	S19_44558877	C09	44558877
	S19_48205063	C09	48205063	127.8
	S19_48254390	C09	48254390
	S19_48332865	C09	48332865
