# Supplementary material for: Integrating GWAS, linkage mapping and gene expression analyses reveals the genetic control of growth period traits in rapeseed (Brassica napus L.)
Source: Biotechnol Biofuels. 2020 Aug 3;13:134. doi: 10.1186/s13068-020-01774-0 (PMC7397576; doi:10.1186/s13068-020-01774-0)
Supplement: Supplementary file 6 — Additional file 6: Table S4. Genes identified in LD block or 300 kb up- and down-stream of significant SNPs identified in GWAS. [file 13068_2020_1774_MOESM6_ESM.xlsx]

## Sheet: sheet1
Table S4 Genes identified in LD block or 300kb up- and down-stream of significant SNPs identified in GWAS.
Gene name	Chromosome	Start location (bp)	End location (bp)	Gene annonation	Effect on flowering time	Conditions for effect	Pathway
BnaA04g24340D	A04	17845227	17847617	SPL9	Positive	SD [no data under LD]	Aging
BnaA07g17550D	A07	14658857	14660105	SPL15	Negative	SD and LD	Aging
BnaC04g15640D	C04	13521651	13524359	TOE1, RAP2.7	Negative	LD [no data under SD]	Aging Photoperiodism, light perception and signaling
BnaC07g16190D	C07	22176725	22179170	TOE3	Negative	SD and LD	Aging Photoperiodism, light perception and signaling
BnaA01g17510D	A01	9237088	9244136	FCA	Negative	SD and LD	Ambient temperature General
BnaA01g19880D	A01	11570349	11572195	LUX, PCL1	Negative	LD only	Circadian Clock
BnaA03g40160D	A03	20054770	20057312	TOC1	Positive	SD only	Circadian Clock
BnaA04g24760D	A04	18025142	18026983	PIF4	Negative	SD and LD	Ambient temperature
BnaA05g05560D	A05	2910323	2910896	ELF4	Positive	SD only	Circadian Clock Photoperiodism, light perception and signaling
BnaC03g24910D	C03	13984317	13985929	CKB4	Positive	LD only	Circadian Clock
BnaC06g15270D	C06	17991654	17995364	LNK2	Negative	SD only	Circadian Clock
BnaC09g05250D	C09	3083563	3085789	TOC1	Positive	SD and LD	Circadian Clock
BnaA03g39820D	A03	19891183	19894092	FUL, AGL8	Positive	LD only	Flower development and meristem identity Flowering time integrator
BnaA07g33120D	A07	22787807	22790354	TSF	Negative	SD and LD	Flowering time integrator
BnaA09g42480D	A09	29590705	29594744	SVP	Negative	SD and LD	Flowering time integrator
BnaC01g01710D	C01	872007	874253	AP2	Negative	SD and LD	Flower development and meristem identity
BnaC02g00490D	C02	208562	212139	FLC, AGL25, FLF	Negative	SD and LD	Flowering time integrator
BnaA01g10280D	A01	5130402	5139312	PRP8, SUS2, EMB33	Negative	SD and LD	General
BnaA01g10590D	A01	5290593	5295855	JMJ14, PKDM7B, JMJ4	Positive	SD and LD	General
BnaA02g11340D	A02	5948180	5953241	EMF2, CYR1	Positive	SD and LD	General
BnaA02g29370D	A02	21475118	21478669	SSRP1, HMG, NFD	Negative	SD and LD	General
BnaA02g29490D	A02	21541176	21542959	MYB30	Positive	LD [no data under SD]	General
BnaA02g34480D	A02	24567877	24570742	CDKC;2	Positive	SD only	General
BnaA03g18140D	A03	8516162	8517320	HTA8	Negative	LD [no data under SD]	General
BnaA03g28670D	A03	13978150	13982039	FLK	Negative	SD and LD	General
BnaA03g38200D	A03	18986759	18993239	ELF8, VIP6	Negative	SD and LD	General
BnaA03g38370D	A03	19063191	19069445	ABH1, CBP80	Negative	SD and LD	General
BnaA03g39940D	A03	19954646	19958051	HDA5	Negative	SD and LD	General
BnaA03g42200D	A03	21169129	21173381	ESD4	Positive	LD [no data under SD]	General
BnaA05g06270D	A05	3335099	3335902	PRP8, SUS2, EMB33	Positive	LD [no data under SD]	General
BnaA05g06280D	A05	3341033	3347995	PRP8, SUS2, EMB33	Positive	LD [no data under SD]	General
BnaA05g16620D	A05	11281418	11282775	PRP8, SUS2, EMB33	Positive	LD [no data under SD]	General
BnaA06g12580D	A06	6526112	6530133	ARP4	Negative	SD and LD	General
BnaA06g21130D	A06	14665060	14670558	UBP26	Negative	SD and LD	General
BnaA06g21490D	A06	14924705	14925727	BFT	Positive	SD and LD	General
BnaA07g33020D	A07	22719804	22721972	SDG26, ASHH1	Positive	SD and LD	General
BnaA07g33460D	A07	22947562	22954942	EFS, SDG8	Positive	LD [no data under SD]	General
BnaA09g41880D	A09	29184943	29188659	SUVR5	Negative	SD and LD	General
BnaA09g42540D	A09	29616080	29619169	VIM1, ORTH2	Positive	LD only	General
BnaC01g01630D	C01	801646	803532	MRG1	Positive	LD only	General
BnaC01g01640D	C01	803648	804266	MRG1	Positive	SD and LD	General
BnaC02g38900D	C02	41856156	41859533	PRMT4A	Negative	SD and LD	General
BnaC03g08560D	C03	4052938	4054811	TFL2, LHP1	Positive	LD [no data under SD]	General
BnaC03g65140D	C03	54701295	54704884	CAD2, RML1, GSH1	Positive	LD [no data under SD]	General
BnaC04g20970D	C04	21923957	21931368	HULK3	Negative	SD and LD	General
BnaC05g10640D	C05	6121805	6123462	UBC1	Negative	SD and LD	General
BnaC05g24350D	C05	18729323	18732609	RCD1	Negative	SD and LD	General
BnaC06g15290D	C06	18018672	18020121	HTA11	Positive	SD and LD	General
BnaC06g37540D	C06	35510189	35512505	SDG26, ASHH1	Negative	SD and LD	General
BnaC06g38010D	C06	35772518	35779988	EFS, SDG8	Negative	SD and LD	General
BnaC07g18570D	C07	25223448	25225043	YAF9A, TAF14B, GAS41	Negative	SD only	General
BnaC07g18980D	C07	25628522	25633697	CUL4	Negative	SD and LD	General
BnaC07g43120D	C07	42313067	42314363	UBP13	Positive	SD and LD	General
BnaC07g43150D	C07	42325276	42329760	SKB1, PRMT5	Positive	SD and LD	General
BnaC09g05130D	C09	3019459	3020181	HDA5	Positive	SD and LD	General
BnaC09g05150D	C09	3025125	3029066	HDA5	Negative	SD and LD	General
BnaC09g05170D	C09	3037458	3041226	VIP4	Negative	SD and LD	General
BnaC09g14800D	C09	11365680	11368993	OTS1, ULP1D	Negative	SD and LD	General
BnaC09g14810D	C09	11369179	11372157	OTS1, ULP1D	Positive	SD and LD	General
BnaA02g11210D	A02	5851980	5853392	GA20ox2	Positive	SD and LD	Hormones
BnaA03g26050D	A03	12708254	12727406	GA1	Negative	SD and LD	Hormones
BnaA05g15510D	A05	10021247	10034375	GA2ox7	Positive	SD and LD	Hormones
BnaA06g21640D	A06	15082248	15083854	GA20OX3	Negative	SD only	Hormones
BnaC04g17250D	C04	15352978	15353430	RGA1	Positive	SD and LD	Hormones
BnaC04g21040D	C04	21975351	21976510	GID1B	Positive	SD and LD	Hormones
BnaC09g48370D	C09	47209453	47211211	GA20OX3	Negative	LD only	Hormones
BnaA03g17330D	A03	8127417	8129119	AS1	Positive	SD only	Photoperiodism, light perception and signaling
BnaA03g18200D	A03	8535232	8536613	NF-YB1, HAP3A	Positive	LD only	Photoperiodism, light perception and signaling
BnaA03g33970D	A03	16504578	16505412	NF-YB3, HAP3C	Positive	SD and LD	Photoperiodism, light perception and signaling
BnaA04g24390D	A04	17857144	17859551	FBH4, AKS3	Positive	SD and LD	Photoperiodism, light perception and signaling
BnaA04g24450D	A04	17879913	17882129	VOZ2	Negative	LD only	Photoperiodism, light perception and signaling
BnaA05g06260D	A05	3332868	3334807	NF-YB1, HAP3A	Positive	SD only	Photoperiodism, light perception and signaling
BnaA06g05230D	A06	2982168	2983799	NF-YC9, HAP5C	Positive	LD only	Photoperiodism, light perception and signaling
BnaA06g05470D	A06	3098826	3105138	PHYA	Positive	LD [no data under SD]	Photoperiodism, light perception and signaling
BnaA06g13420D	A06	7054688	7056235	AFR2	Negative	SD and LD	Photoperiodism, light perception and signaling
BnaA06g13440D	A06	7059202	7062125	AFR2	Positive	LD [no data under SD]	Photoperiodism, light perception and signaling
BnaA07g03000D	A07	2607049	2607995	FDP, BZIP27	Negative	SD and LD	Photoperiodism, light perception and signaling
BnaA07g14740D	A07	12947448	12949013	CDF2	Positive	LD only	Photoperiodism, light perception and signaling
BnaA10g16590D	A10	12579079	12581358	MYR1	Positive	LD [no data under SD]	Photoperiodism, light perception and signaling
BnaC02g38670D	C02	41615197	41622098	CIB2	Negative	LD [no data under SD]	Photoperiodism, light perception and signaling
BnaC02g38810D	C02	41788068	41789007	LATE	Negative	SD and LD	Photoperiodism, light perception and signaling
BnaC05g24380D	C05	18760033	18761546	CDF2	Positive	LD [no data under SD]	Photoperiodism, light perception and signaling
BnaC08g42390D	C08	36594021	36596089	CIB4	Positive	SD only	Photoperiodism, light perception and signaling
BnaC09g04740D	C09	2730141	2731253	RUP2, EFO2	Positive	LD only	Photoperiodism, light perception and signaling
BnaC09g20320D	C09	17368804	17369486	NF-YB2, HAP3B	Negative	LD [no data under SD]	Photoperiodism, light perception and signaling
BnaA03g27640D	A03	13581800	13584791	AKIN10, SNRK1.1	Negative	SD and LD	Sugar
BnaA01g18110D	A01	9596841	9599776	VRN2	Negative	SD and LD	Vernalization
BnaA02g34510D	A02	24582145	24586321	MAF3, AGL70	Negative	SD and LD	Vernalization
BnaA02g34550D	A02	24597395	24607407	MAF4, AGL69	Positive	SD and LD	Vernalization
BnaA05g17020D	A05	11763490	11765053	PHP, CDC73	Negative	LD [no data under SD]	Vernalization
BnaA06g21270D	A06	14739605	14741020	WDR5A	Positive	SD and LD	Vernalization
BnaA06g21380D	A06	14839251	14840112	FLX4, FLL4	Positive	LD [no data under SD]	Vernalization
BnaA09g25530D	A09	18549867	18552448	SUF4	Positive	SD and LD	Vernalization
BnaC01g14430D	C01	9679368	9681079	AGL19	Positive	SD and LD	Vernalization
BnaC01g14440D	C01	9681168	9682526	AGL19	Negative	SD and LD	Vernalization
BnaC02g36310D	C02	39384817	39386825	ICE1, SCRM	Negative	SD [no data under LD]	Vernalization
BnaC03g24710D	C03	13880644	13883273	SDG7, ASSH3	Negative	SD [no data under LD]	Vernalization
BnaC04g03390D	C04	2408832	2411322	SDG7, ASSH3	Positive	SD and LD	Vernalization
BnaC04g08790D	C04	6569284	6571980	VRN2	Negative	SD and LD	Vernalization
BnaC05g10730D	C05	6156160	6156858	ICE1, SCRM	Negative	SD and LD	Vernalization
