# Supplementary material for: Integrating GWAS, linkage mapping and gene expression analyses reveals the genetic control of growth period traits in rapeseed (Brassica napus L.)
Source: Biotechnol Biofuels. 2020 Aug 3;13:134. doi: 10.1186/s13068-020-01774-0 (PMC7397576; doi:10.1186/s13068-020-01774-0)
Supplement: Supplementary file 9 — Additional file 9: Table S5. QTLs detected for five growth period traits in GH06 × P174 RIL population. [file 13068_2020_1774_MOESM9_ESM.xlsx]

## Sheet: Sheet1
Table S5 Quantitative trait loci (QTL) detected for five growth period traits in GH06 X P174 RIL population
Traits	Marker name	chromosome	Position(cM)	LOD	Confidience interval (cM)	Additive_effect a	Dominant_effect	R2 (%) b	Genomic region(bp)
DIF	q18DIF.A01-1	A01	5.71	5.42671	5.4-6.2	1.7627	-0.7809	17.4814	21450095-21719643
	q18DIF.A01-2	A01	6.81	5.30076	6.7-7.6	1.528	-0.4512	14.9851	21414766-21522101
	q18DIF.A01-3	A01	37.51	3.04017	35.4-37.9	-0.4256	-2.5915	1.6813	10335432-10399307
	q17DIF.A03	A03	22.41	2.55157	21.5-23.4	1.3257	6.2765	3.1703	21807520-22077113
	q17DIF.A04	A04	79.21	3.35939	69.2-81.9	0.6935	9.3488	0.5742	120139-171604
	q17DIF.A06-1	A06	53.31	2.9924	52.1-54.6	0.9747	6.6434	1.0238	7217419-7338091
	q17DIF.A06-2	A06	69.51	2.9924	68.5-70.5	1.0691	6.3053	1.6151	18518173-18727648
	q17DIF.A07-1	A07	65.61	3.56352	64.8-66.4	-0.5977	9.1729	1.6054	15856115-15954102
	q17DIF.A07-2	A07	83.91	5.51357	79.6-87.5	2.296	4.2537	10.0345	18958874-19664420
	q17DIF.A07-3	A07	93.51	2.67535	93.1-96.5	1.2646	6.4224	2.6556	20943089-21681374
	q17DIF.A09-1	A09	47.71	2.82736	47.6-47.8	1.16	4.5933	1.7192	23873062-23894118
	q18DIF.A09-2	A09	81.01	2.51249	79.9-81.4	0.4152	-2.1844	3.6646	10910402-10946663
	q17DIF.C01	C01	70.91	2.76004	68.6-72	1.0594	6.6434	1.3176	1768520-2159832
	q17DIF.C04-1	C04	32.51	3.69815	30.9-35.8	1.5057	4.6445	3.3692	45214699-45496031
	q17DIF.C04-2	C04	40.01	3.07709	38.9-40.5	1.1356	6.5377	1.2771	44775103
	q18DIF.C04-3	C04	74.31	3.47883	73.1-75.2	-0.5798	2.7126	5.687	33513829-33758607
	q17DIF.C05	C05	51.31	3.3355	51-54.9	1.0858	8.6868	1.7738	5116156-6847198
DFF	q18DFF.A01	A01	6.81	4.7101	6.6-7.5	1.7901	-0.777	15.9205	21041295-21522101
	q17DFF.A03-1	A03	21.11	3.07709	18.8-21.9	1.3007	2.5869	5.3298	22290850-22900931
	q18DFF.A03-2	A03	43.51	2.74484	40.4-47.2	-0.5312	-2.7911	1.2706	19083191-19750033
	q18DFF.A03-3	A03	52.11	4.62975	50.6-54.3	-0.7383	-3.8733	4.0274	17444340-18299415
	q17DFF.A03-4	A03	107.01	2.71878	105.1-108.4	-0.6769	5.2619	3.3435	9945832-10381902
	q17DFF.A04	A04	82.61	2.94462	68.2-83.2	0.6933	5.7076	0.9929	104398-257858
	q17DFF.A05-1	A05	62.91	2.57112	60.8-64.8	1.0781	3.3833	3.5142	2986694-3346544
	q17DFF.A05-2	A05	69.01	2.84473	68.2-69.7	1.1051	3.7354	3.6315	2546513-2710836
	q17DFF.A06-1	A06	39.71	2.54289	38.7-40.1	0.4509	5.1447	0.1621	5138084-5302769
	q17DFF.A06-2	A06	53.61	2.77742	52.8-54.6	0.9782	3.8442	2.1926	7217419-7338091
	q18DFF.A06-3	A06	59.31	2.69272	58.1-60.6	-0.0884	-3.056	0.0655	9165807-11550334
	q18DFF.A06-4	A06	77.81	2.85342	77.3-78.9	0.2544	-3.0685	1.964	19740177-19874441
	q18DFF.A06-5	A06	103.61	3.21173	102.5-104.4	0.3441	-3.5082	2.5494	23504889-23647353
	q17DFF.A07-1	A07	65.71	5.30293	64.8-65.9	-1.1747	7.4316	6.2745	15856115-15927660
	q17DFF.A07-2	A07	82.81	6.33876	80.2-85.2	1.6526	5.4697	7.2703	18958874-19127286
	q17DFF.A09	A09	0.61	3.52877	0-4.5	-1.1238	4.2267	6.3139	30076450-30496140
	q17DFF.A10	A10	62.91	2.66015	61.1-63.8	1.0285	3.3122	2.6031	918914-999756
	q18DFF.C03	C03	74.71	2.67752	74.3-75.5	-0.4313	-2.7955	1.1431	6257122-6279695
	q17DFF.C04-1	C04	25.81	3.13355	23.2-27.6	0.8217	5.0404	1.4406	45923345-46171825
	q17DFF.C04-2	C04	32.51	3.95005	32.3-36.8	1.2021	3.7535	3.4934	45214699-45278101
	q17DFF.C04-3	C04	40.61	3.10749	40.5-43.8	0.7928	4.9346	1.0332	44479324-44693329
	q17DFF.C05-1	C05	51.31	2.87296	50.8-54.8	0.7739	6.5007	1.4177	5102566-6847198
	q18DFF.C05-2	C05	56.71	2.7253	55.9-57.7	0.3385	-3.7218	2.3333	6847198-7462119
	q18DFF.C05-3	C05	71.41	2.60586	69.1-76	0.4466	-2.7267	3.4854	10727790-12304576
	q18DFF.C08	C08	25.41	3.01629	19.8-26.1	-0.4555	-2.895	1.1092	28791933-29026863
FP	q18FP.A04	A04	18.81	2.94245	14-24.8	-0.624	-0.4851	6.9555	16356432-17632596
	q17FP.A06	A06	85.41	2.93811	85.2-85.6	0.3057	-4.4588	1.7585	20503657-20527986
	q17FP.A07	A07	84.91	2.86428	82.4-85.4	-0.8256	-2.7112	2.9735	18958874-19645674
	q18FP.C04	C04	87.51	3.07275	87.2-89.6	0.4482	3.6097	2.8129	14921925-16303041
	q17FP.C05	C05	35.11	3.70684	31.4-35.6	0.7137	-6.7505	4.1071	3122154-3132513
	q17FP.C06	C06	9.31	3.11835	7.4-10.3	-0.7886	-6.1332	3.3386	34019181-34445845
	q18FP.C07	C07	81.81	2.92291	81.2-84.6	0.6286	-0.4445	7.9483	39063757-39542193
MT	q18MT.A01-1	A01	6.81	3.8089	6.7-7.2	-2.0887	1.5315	18.2962	21414766-21522101
	q18MT.A01-2	A01	31.81	2.67535	27.8-36.8	-0.4134	3.1563	4.7307	18535155-18540574
	q17MT.A02-1	A02	5.41	3.07275	3.3-5.8	0.6911	-4.4801	4.0438	18243834-19375193
	q17MT.A02-2	A02	7.61	3.18567	6.3-8.2	0.9368	-2.9093	6.1621	17954961-18791801
	q17MT.A02-3	A02	14.11	3.53529	12.9-16.4	0.9832	-3.4985	6.7848	9785308-12089164
	q17MT.A03-1	A03	24.41	2.76873	22.8-27	-0.8954	2.9685	5.7641	21148580-21807520
	q18MT.A03-2	A03	36.31	2.68621	33.2-38	0.7336	3.2898	3.2453	20064823-20319998
	q17MT.A05	A05	42.01	3.01846	41.3-43.7	-0.6518	-4.825	1.3316	20840528-21610065
	q18MT.A06-1	A06	37.81	3.22041	37.1-38.2	-0.7558	3.2367	6.8849	4967877-4791516
	q17MT.A06-2	A06	39.61	3.27904	38.6-40.9	-0.7638	-3.4812	2.0868	5138084-5302769
	q17MT.A06-3	A06	53.31	3.94354	52.8-54.6	-0.9585	-3.6167	3.8459	7217419-7338091
	q17MT.A06-4	A06	59.11	2.65581	58.1-61.4	-0.5292	-3.5423	0.5437	9165807-11550334
	q18MT.A06-5	A06	76.01	2.51249	74.9-76.3	0.538	3.1858	0.8902	19409441-19624934
	q17MT.A07-1	A07	0.61	3.09012	0-2.6	1.1251	1.0806	6.2566	206927-718208
	q17MT.A07-2	A07	66.61	2.76439	66.4-67	0.5987	-5.3021	2.449	16010229-16038710
	q17MT.A07-3	A07	82.91	3.41802	82.8-84.3	-0.8101	-4.3383	2.2697	19126921-19127286
	q18MT.A09-1	A09	0.01	2.5494	0-1	-0.3033	5.4657	1.647	24020899
	q18MT.A09-2	A09	47.21	2.9468	46.9-47.6	-0.3058	5.033	1.9805	23821097-23942015
	q18MT.C03	C03	90.21	2.73399	88.2-91.2	-0.6163	5.9292	3.7325	13554814-13828504
	q17MT.C07	C07	82.21	2.75136	81.8-83.2	-0.5287	-4.3866	0.5272	39222681-39295350
	q17MT.C08	C08	43.11	2.5646	42.3-48.2	0.9842	-3.0508	4.8873	33466356-33735200
GP	q18GP.A02-1	A02	15.41	3.08578	13.7-17.4	0.8687	2.2027	6.3793	9656598-11545320
	q17GP.A02-2	A02	50.41	2.61672	39.4-55	0.9162	0.6098	2.9516	4511883-4597429
	q17GP.A03	A03	107.41	2.78827	105.5-108.4	-0.3195	3.8446	2.4819	9945832-10381902
	q18GP.A06	A06	76.01	4.44734	74.9-78.3	1.0992	1.5401	9.4319	19437746-19777998
	q17GP.A08-1	A08	60.61	4.07818	58.8-60.9	0.9207	1.5399	7.4256	12061843-12328471
	q17GP.A08-2	A08	72.21	2.83605	70.2-75.2	0.5895	2.4635	1.6114	8069110-9509349
	q17GP.A09	A09	4.11	2.56677	3.7-13.3	-0.5085	2.6258	3.7817	30076450-30496140
	q17GP.C01	C01	79.61	3.18133	75-82	0.5843	3.5221	2.4644	2411879-3017328
	q17GP.C03	C03	80.11	2.91857	78.7-80.8	-0.6973	-1.9648	4.048	8301541-9150012
	q18GP.C05-1	C05	47.11	2.962	44-50.3	-0.651	3.7632	5.9463	4339893-4351632
	q18GP.C05-2	C05	67.41	2.55157	63.7-71	0.7219	-2.8159	5.5527	9283764-10727790
	q17GP.C08	C08	1.01	3.66341	0-2.6	0.6988	3.2105	3.8502	23687842-23797410
	q17GP.C09	C09	14.91	2.57763	2-22.4	0.8558	1.8591	3.9798	17078474-41631959
QTL name indicates q for QTL followed by trait name abbreviation to which the QTL was detected and by the chromosome on which it was detected.
a Additive effect: positive values indicate that alleles from GH06 were in the direction of increasing the trait score and vice versa;
b Percentage of phenotypic variation explained by the QTL.
QTLs highlighted in bold are the QTL control ay least 2 traits.
