# Supplementary material for: Integrating GWAS, linkage mapping and gene expression analyses reveals the genetic control of growth period traits in rapeseed (Brassica napus L.)
Source: Biotechnol Biofuels. 2020 Aug 3;13:134. doi: 10.1186/s13068-020-01774-0 (PMC7397576; doi:10.1186/s13068-020-01774-0)
Supplement: Supplementary file 10 — Additional file 10: Table S6. Genes located in the confidence interval of significant QTLs identified by linkage mapping. [file 13068_2020_1774_MOESM10_ESM.xlsx]

## Sheet: sheet 1
Table S6. Genes located in the confidence interval of significant QTLs identified by linkage mapping.
Gene name	Chromosome	Start location (bp)	End location (bp)	Gene annonation	Short name	Pathway	Effect on flowering time	Conditions for effect
BnaC05g11960D	C05	6931178	6937033	TOPLESS	TPL	Aging Photoperiodism, light perception and signaling	Negative	LD [no data under SD]
BnaC09g35430D	C09	38788784	38792270	TARGET OF EARLY ACTIVATION TAGGED 2	TOE2	Aging Photoperiodism, light perception and signaling	Negative	LD [no data under SD]
BnaC09g34550D	C09	37997413	38002645	SQUAMOSA PROMOTER BINDING PROTEIN-LIKE 5	SPL5	Aging Photoperiodism, light perception and signaling Hormones	Positive	LD [no data under SD]
BnaC09g34560D	C09	38002708	38002966	SQUAMOSA PROMOTER BINDING PROTEIN-LIKE 5	SPL5	Aging Photoperiodism, light perception and signaling Hormones	Positive	LD [no data under SD]
BnaA03g36630D	A03	18000905	18006751	TIME FOR COFFEE	TIC	Circadian Clock	Negative	LD only
BnaA06g17950D	A06	10232149	10233078	LUX ARRHYTHMO, PHYTOCLOCK 1	LUX, PCL1	Circadian Clock	Negative	SD and LD
BnaC09g35410D	C09	38771034	38774268	PSEUDO-RESPONSE REGULATOR 3	PRR3	Circadian Clock	Negative	LD only
BnaA02g16710D	A02	9979950	9982940	LOV KELCH PROTEIN 2	LKP2	Circadian Clock Photoperiodism, light perception and signaling	Positive	LD only
BnaA04g22640D	A04	17004614	17005280	EARLY FLOWERING 4	ELF4	Circadian Clock Photoperiodism, light perception and signaling	Negative	SD and LD
BnaC05g18020D	C05	11778931	11784461	GIGANTEA	GI	Circadian Clock Photoperiodism, light perception and signaling	Positive	LD only
BnaC09g34850D	C09	38297850	38298963	SENSITIVITY TO RED LIGHT REDUCED 1	SRR1	Circadian Clock Photoperiodism, light perception and signaling	Negative	SD and LD
BnaC09g23670D	C09	21207656	21211437	XAANTAL2, AGAMOUS-LIKE 14	XAL2, AGL14	Flower development and meristem identity	Positive	SD only
BnaA05g05010D	A05	2627051	2630394	SUPPRESSOR OF OVEREXPRESSION OF CO 1 , AGAMOUS-LIKE 20	SOC1, AGL20	Flowering time integrator	Positive	SD and LD
BnaC03g16530D	C03	8403312	8410062	FLOWERING LOCUS C, AGAMOUS-LIKE 25, FLOWERING LOCUS F	FLC, AGL25, FLF	Flowering time integrator	Negative	SD and LD
BnaA03g21230D	A03	10088383	10096702	BRAHMA, CHROMATIN REMODELING 2	BRM, CHR2	General	Positive	SD and LD
BnaA03g36960D	A03	18216059	18219046	BMI1C	AtBMI1C	General	Negative	SD and LD
BnaA03g39560D	A03	19725604	19733296	ENHANCER OF AG-4 2	HUA2	General	Negative	SD and LD
BnaA03g42200D	A03	21169129	21173381	EARLY IN SHORT DAYS 4	ESD4	General	Negative	SD and LD
BnaA05g04850D	A05	2557538	2558767	AT-HOOK MOTIF NUCLEAR-LOCALIZED PROTEIN 22	AHL22	General	Negative	SD and LD
BnaA05g05000D	A05	2622586	2624677	AGAMOUS-LIKE 6	AGL6	General	Positive	SD and LD
BnaA05g06270D	A05	3335099	3335902	PRE-MRNA PROCESSING 8, ABNORMAL SUSPENSOR 2, EMBRYO DEFECTIVE 33	PRP8, SUS2, EMB33	General	Positive	LD [no data under SD]
BnaA06g16550D	A06	9325992	9331626	RELATIVE OF EARLY FLOWERING 6 , JUMONJI DOMAIN-CONTAINING PROTEIN 12	REF6, JMJ12	General	Positive	LD only
BnaA06g18030D	A06	10285390	10288029	PLANT U-BOX 13	PUB13	General	Negative	SD and LD
BnaA06g18290D	A06	10501009	10502664	JUMONJI 32, JUMONJI DOMAIN CONTAINING 5	JMJ32, JMJD5	General	Negative	SD only
BnaA06g18770D	A06	11024612	11027550	HISTONE DEACETYLASE 9	HDA9	General	Positive	SD and LD
BnaA07g00410D	A07	314621	317331	GOLDEN2-LIKE 1, GBFS PRO-RICH REGION-INTERACTING FACTOR 1	GLK1, GPRI1	General	Positive	SD and LD
BnaA09g44120D	A09	30348962	30352127	FVE , MULTICOPY SUPPRESSOR OF IRA1 4	FVE, MSI4	General	Positive	SD and LD
BnaC03g16650D	C03	8481834	8484680	UDP-GLUCOSYL TRANSFERASE 87A2	UGT87A2	General	Positive	SD and LD
BnaC05g10640D	C05	6121805	6123462	UBIQUITIN CARRIER PROTEIN 1	UBC1	General	Negative	SD and LD
BnaC07g37900D	C07	39443489	39446017	CADMIUM SENSITIVE 2 , ROOT MERISTEMLESS 1 , GLUTAMATE-CYSTEINE LIGASE	CAD2, RML1, GSH1	General	Positive	LD [no data under SD]
BnaC07g37950D	C07	39463015	39466469	CADMIUM SENSITIVE 2 , ROOT MERISTEMLESS 1 , GLUTAMATE-CYSTEINE LIGASE	CAD2, RML1, GSH1	General	Positive	LD [no data under SD]
BnaC08g28240D	C08	28960982	28968225	INOSITOL REQUIRING 80	INO80	General	Positive	SD and LD
BnaC08g36330D	C08	33646598	33650867	GOLDEN2-LIKE 1, GBFS PRO-RICH REGION-INTERACTING FACTOR 1	GLK1, GPRI1	General	Negative	SD and LD
BnaC09g21080D	C09	18354758	18357576	UBIQUITIN CARRIER PROTEIN 1	UBC1	General	Negative	SD and LD
BnaC09g24400D	C09	22456339	22457669	HISTONE H2A 9	HTA9	General	Negative	SD and LD
BnaC09g26590D	C09	27543568	27544089	VARIANT IN METHYLATION 1, ORTHRUS 2	VIM1, ORTH2	General	Negative	SD and LD
BnaC09g27450D	C09	29249093	29254077	EMBRYONIC FLOWER 2, CYTOKININ RESISTANT 1	EMF2, CYR1	General	Negative	SD and LD
BnaC09g33680D	C09	36922347	36924217	MULTICOPY SUPRESSOR OF IRA1	MSI1	General	Positive	SD and LD
BnaC09g35620D	C09	38948206	38948694	CLEAVAGE STIMULATING FACTOR 77	CSTF77	General	Positive	LD [no data under SD]
BnaC09g37430D	C09	40709757	40719200	DICER-LIKE 4	DCL4	General	Positive	SD and LD
BnaA02g18900D	A02	11663458	11665195	GIBBERELLIN 2-OXIDASE 1	GA2ox1	Hormones	Negative	LD [no data under SD]
BnaA04g00210D	A04	114293	115658	GA INSENSITIVE DWARF 1B	GID1B	Hormones	Positive	SD and LD
BnaA08g09770D	A08	9253480	9254487	GIBBERELLIN 2-OXIDASE 8	GA2ox8	Hormones	Negative	SD and LD
BnaC01g05260D	C01	2691346	2692991	HOMEOBOX GENE 1	ATH1	Hormones	Negative	SD only
BnaC01g05280D	C01	2698244	2699238	HOMEOBOX GENE 1	ATH1	Hormones	Negative	SD only
BnaC01g05470D	C01	2907857	2908636	HOMEOBOX GENE 1	ATH1	Hormones	Negative	SD only
BnaC04g17250D	C04	15352978	15353430	REPRESSOR OF GA1-3 1	RGA1	Hormones	Negative	SD only
BnaC05g11920D	C05	6900967	6902481	GIBBERELLIN 3-OXIDASE 1	GA3OX1	Hormones	Positive	LD [no data under SD]
BnaC09g28120D	C09	30358041	30359437	GIBBERELLIN 20-OXIDASE 2	GA20ox2	Hormones	Positive	SD only
BnaC09g28130D	C09	30368578	30369971	GIBBERELLIN 20-OXIDASE 2	GA20ox2	Hormones	Positive	SD only
BnaA02g17110D	A02	10268023	10270067	SAP30 FUNCTION-RELATED 1	AFR1	Photoperiodism, light perception and signaling	Positive	LD only
BnaA02g25600D	A02	18785085	18785860	NUCLEAR FACTOR Y, SUBUNIT B2 , HEME ACTIVATOR PROTEIN (YEAST) HOMOLOG 3B	NF-YB2, HAP3B	Photoperiodism, light perception and signaling	Negative	SD and LD
BnaA03g21350D	A03	10136110	10139715	SPA1-RELATED 1	SPA1	Photoperiodism, light perception and signaling	Positive	LD only
BnaA04g22790D	A04	17069031	17073586	EARLY IN SHORT DAYS 6, HIGH EXPRESSION OF OSMOTICALLY RESPONSIVE GENES 1	ESD6, HOS1	Photoperiodism, light perception and signaling	Negative	LD only
BnaA05g06260D	A05	3332868	3334807	NUCLEAR FACTOR Y, SUBUNIT B1, HEME ACTIVATOR PROTEIN (YEAST) HOMOLOG 3A	NF-YB1, HAP3A	Photoperiodism, light perception and signaling	Negative	LD only
BnaA06g16420D	A06	9223546	9224734	NUCLEAR FACTOR Y, SUBUNIT C4	NF-YC4	Photoperiodism, light perception and signaling	Negative	LD only
BnaA07g30150D	A07	21400611	21407535	PHYTOCHROME-DEPENDENT LATE-FLOWERING	PHL	Photoperiodism, light perception and signaling	Positive	LD only
BnaA09g44220D	A09	30393170	30395816	SAP30 FUNCTION-RELATED 2	AFR2	Photoperiodism, light perception and signaling	Negative	SD and LD
BnaC01g03860D	C01	2012292	2014478	CRYPTOCHROME-INTERACTING BASIC-HELIX-LOOP-HELIX 1	CIB1	Photoperiodism, light perception and signaling	Positive	LD [no data under SD]
BnaC05g15980D	C05	9731759	9734752	RED AND FAR-RED INSENSITIVE 2	RFI2	Photoperiodism, light perception and signaling	Negative	SD and LD
BnaC08g28320D	C08	29000189	29002340	AGAMOUS-LIKE 18	AGL18	Photoperiodism, light perception and signaling	Negative	SD and LD
BnaC09g20320D	C09	17368804	17369486	NUCLEAR FACTOR Y, SUBUNIT B2 , HEME ACTIVATOR PROTEIN (YEAST) HOMOLOG 3B	NF-YB2, HAP3B	Photoperiodism, light perception and signaling	Positive	LD only
BnaC09g25510D	C09	25053375	25056584	CRYPTOCHROME 1	CRY1	Photoperiodism, light perception and signaling	Positive	LD only
BnaC09g32640D	C09	35796727	35798212	CONSTANS-LIKE 5	COL5	Photoperiodism, light perception and signaling	Positive	SD only
BnaA02g18920D	A02	11694152	11698160	TREHALOSE-6-PHOSPHATE SYNTHASE 1	TPS1	Sugar	Positive	LD only
BnaA02g18930D	A02	11698226	11699044	TREHALOSE-6-PHOSPHATE SYNTHASE 1	TPS1	Sugar	Positive	SD and LD
BnaA06g30310D	A06	20511141	20513861	ADP GLUCOSE PYROPHOSPHORYLASE 1 , ADP-GLUCOSE PYROPHOSPHORYLASE SMALL SUBUNIT 1	ADG1, APS1	Sugar	Positive	SD and LD
BnaA07g00920D	A07	638560	641943	HEXOKINASE 1, GLUCOSE INSENSITIVE 2	HXK1, GIN2	Sugar	Positive	SD only
BnaA03g21310D	A03	10118688	10120831	LIGHT-RESPONSE BTB 1	LRB1	Vernalization	Negative	SD [no data under LD]
BnaC05g10730D	C05	6156160	6156858	INDUCER OF CBF EXPRESSION 1 , SCREAM	ICE1, SCRM	Vernalization	Negative	SD and LD
BnaC07g37730D	C07	39349913	39350422	AGAMOUS-LIKE 19	AGL19	Vernalization	Positive	SD and LD
BnaC07g37750D	C07	39353539	39357096	AGAMOUS-LIKE 19	AGL19	Vernalization	Positive	SD and LD
BnaC09g24550D	C09	22714868	22716095	INDUCER OF CBF EXPRESSION 1 , SCREAM	ICE1, SCRM	Vernalization	Negative	SD and LD
BnaC09g27290D	C09	29041826	29043953	FRIGIDA	FRI	Vernalization	Negative	SD and LD
