# Supplementary material for: Integrating GWAS, linkage mapping and gene expression analyses reveals the genetic control of growth period traits in rapeseed (Brassica napus L.)
Source: Biotechnol Biofuels. 2020 Aug 3;13:134. doi: 10.1186/s13068-020-01774-0 (PMC7397576; doi:10.1186/s13068-020-01774-0)
Supplement: Supplementary file 11 — Additional file 11: Table S7. The differences of flowering time between early- and late- flowering B. napus lines. [file 13068_2020_1774_MOESM11_ESM.xlsx]

## Sheet: Sheet1
Table S7. The differences of flowering time between early- and late- flowering B.nappus lines in six years of Chongqing .
FT（days）	Cq12	Cq13	Cq14	Cq15	Cq17	Cq18
18Z134	169	143	143	141	134	149
18Z88	175	157	164	166	155	157
