# Supplementary material for: Integrating GWAS, linkage mapping and gene expression analyses reveals the genetic control of growth period traits in rapeseed (Brassica napus L.)
Source: Biotechnol Biofuels. 2020 Aug 3;13:134. doi: 10.1186/s13068-020-01774-0 (PMC7397576; doi:10.1186/s13068-020-01774-0)
Supplement: Supplementary file 12 — Additional file 12: Table S8. Summary of read numbers and mapped reads from the RNA-Seq of four samples (EV, ER, LV and LR). EV: leaves of early-flowering at vegetative stage, LV: leaves of late-flowering at vegetative stage, ER: leaves of late-flowering at reproductive stage, LR: leaves of late-flowering at reproductive stage. [file 13068_2020_1774_MOESM12_ESM.xlsx]

## Sheet: Sheet 1
Table S8. Summary of read numbers and mapped reads from the RNA-Seq of four samples (EV, ER, LV and LR).
sample name	stage/tissue	Replication	Total Reads	Mapped Reads	Uniq Mapped Reads	Multiple Map Reads
ER	Reproductive stage leaf of early flowering	R1	41560432	36,598,236 (88.06%)	34,735,463 (83.58%)	1,862,773 (4.48%)
ER	Reproductive stage leaf of early flowering	R2	41618744	37,786,256 (90.79%)	35,848,862 (86.14%)	1,937,394 (4.66%)
LR	Reproductive stage leaf of late flowering	R1	41893042	37,708,686 (90.01%)	35,853,349 (85.58%)	1,855,337 (4.43%)
LR	Reproductive stage leaf of late flowering	R2	40942408	36,873,739 (90.06%)	35,043,340 (85.59%)	1,830,399 (4.47%)
EV	Vegetative stage leaf of early flowering	R1	45018520	40,657,294 (90.31%)	38,684,877 (85.93%)	1,972,417 (4.38%)
EV	Vegetative stage leaf of early flowering	R2	40387878	34,862,287 (86.32%)	33,089,439 (81.93%)	1,772,848 (4.39%)
LV	Vegetative stage leaf of late flowering	R1	40708110	36,530,225 (89.74%)	34,781,533 (85.44%)	1,748,692 (4.30%)
LV	Vegetative stage leaf of late flowering	R2	40613282	36,059,069 (88.79%)	34,137,669 (84.06%)	1,921,400 (4.73%)
