# Supplementary material for: Integrating GWAS, linkage mapping and gene expression analyses reveals the genetic control of growth period traits in rapeseed (Brassica napus L.)
Source: Biotechnol Biofuels. 2020 Aug 3;13:134. doi: 10.1186/s13068-020-01774-0 (PMC7397576; doi:10.1186/s13068-020-01774-0)
Supplement: Supplementary file 14 — Additional file 14: Table S9. The DEGs number between four samples using FDR < 0.05 and |log2 (Fold change) | > 1 as the significant cutoff. [file 13068_2020_1774_MOESM14_ESM.xlsx]

## Sheet: Sheet1
Table S9. The differentially expressed genes (DEGs) number between four samples (EV, ER, LV and LR) using FDR <0.05 and |log2 (Fold change) | >1 as the significant cutoff.
DEG set name	DEG Number	up-regulated	down-regulated
LR vs. ER	3727	2421	1306
LV vs. EV	2327	1557	770
EV vs. ER	3750	2135	1615
LV vs. LR	2038	1281	757
