# Supplementary material for: Integrating GWAS, linkage mapping and gene expression analyses reveals the genetic control of growth period traits in rapeseed (Brassica napus L.)
Source: Biotechnol Biofuels. 2020 Aug 3;13:134. doi: 10.1186/s13068-020-01774-0 (PMC7397576; doi:10.1186/s13068-020-01774-0)
Supplement: Supplementary file 16 — Additional file 16: Table S10. Significantly overrepresented GO terms (a) and KEGG pathways (b) in the common genes of EV vs. ER and LV vs. LR. [file 13068_2020_1774_MOESM16_ESM.xlsx]

## Sheet: Sheet1
Table S10a List of DEGs belonging to the GO terms significantly overrepresented in the common genes of EV vs. ER and LV vs. LR.
GO_ID	GO_term	ontology	Items	Background_Items	p_adj	pvalue	Gene_ID
GO:0010200	response to chitin	Biological Process	59	2157	0	0	BnaA02g35330D;BnaC01g15640D;BnaCnng64010D;BnaA06g00510D;BnaA03g16430D;BnaA09g08950D;BnaA10g11500D;BnaC01g17710D;BnaA05g29310D;BnaC04g34480D;BnaUnng00020D;BnaC09g09210D;BnaA09g37690D;BnaA07g17350D;BnaC02g22250D;BnaC02g42100D;BnaC09g32750D;BnaCnng18770D;BnaC08g03660D;BnaC03g58590D;BnaA09g42560D;BnaC08g35020D;BnaA06g12890D;BnaA01g09690D;BnaC05g41370D;BnaA01g13440D;BnaA09g08940D;BnaC03g31720D;BnaA05g…
GO:0010478	chlororespiration	Biological Process	4	4	3.76909e-06	5.88001e-09	BnaC03g39300D;BnaA03g57530D;BnaA05g23700D;BnaC05g37470D
GO:0009697	salicylic acid biosynthetic process	Biological Process	31	1058	5.26732e-06	8.21735e-09	BnaC03g31720D;BnaA04g20440D;BnaA05g04060D;BnaC03g44170D;BnaC01g15640D;BnaCnng64010D;BnaA05g15300D;BnaAnng06850D;BnaC03g21800D;BnaA03g34520D;BnaCnng63440D;BnaA03g34680D;BnaA05g29310D;BnaC04g09770D;BnaC05g35840D;BnaC05g04830D;BnaA05g34950D;BnaA10g25550D;BnaC09g09240D;BnaC03g45470D;BnaC02g42100D;BnaC08g03660D;BnaC03g58590D;BnaC02g38520D;BnaAnng19540D;BnaA02g30100D;BnaA10g04460D;BnaC05g41370D;BnaC08g…
GO:0006612	protein targeting to membrane	Biological Process	43	1879	1.07342e-05	1.67461e-08	BnaC03g31720D;BnaA05g04060D;BnaC01g15640D;BnaCnng64010D;BnaA05g15300D;BnaA09g11620D;BnaAnng06850D;BnaA08g30240D;BnaA03g16430D;BnaCnng63440D;BnaA03g34680D;BnaC09g43880D;BnaAnng22550D;BnaA04g22430D;BnaA05g29310D;BnaC03g13950D;BnaC05g35840D;BnaC07g48390D;BnaC05g04830D;BnaC03g63410D;BnaA02g18330D;BnaA10g20720D;BnaA10g25550D;BnaA07g17350D;BnaA09g29520D;BnaC09g45790D;BnaA03g56740D;BnaA02g28700D;BnaC03g…
GO:0009408	response to heat	Biological Process	28	931	1.62879e-05	2.54101e-08	BnaC05g04430D;BnaCnng31550D;BnaA02g35330D;BnaC08g15650D;BnaC02g19910D;BnaUnng00020D;BnaCnng02620D;BnaC03g49670D;BnaA03g54590D;BnaA10g04210D;BnaA03g32320D;BnaA05g05780D;BnaA10g26390D;BnaC01g11370D;BnaC09g32750D;BnaA10g01680D;BnaA10g11500D;BnaA05g19250D;BnaC01g17710D;BnaA03g13170D;BnaC04g34480D;BnaA04g22820D;BnaC08g35240D;BnaA01g09690D;BnaC08g01820D;BnaA06g23500D;BnaAnng12070D;BnaAnng36290D
GO:0010363	regulation of plant-type hypersensitive response	Biological Process	42	1882	3.16233e-05	4.93344e-08	BnaC03g31720D;BnaA05g04060D;BnaC01g15640D;BnaCnng64010D;BnaA05g15300D;BnaA09g11620D;BnaAnng06850D;BnaA08g30240D;BnaA03g16430D;BnaCnng63440D;BnaA03g34680D;BnaAnng22550D;BnaA04g22430D;BnaA05g29310D;BnaC03g13950D;BnaC05g35840D;BnaC07g48390D;BnaC05g04830D;BnaC03g63410D;BnaA02g18330D;BnaA10g20720D;BnaA10g25550D;BnaA07g17350D;BnaA09g29520D;BnaC09g45790D;BnaA03g56740D;BnaA02g28700D;BnaC03g45470D;BnaC04g…
GO:0009409	response to cold	Biological Process	41	1883	8.80233e-05	1.37322e-07	BnaA02g35330D;BnaC08g50010D;BnaC09g17270D;BnaA05g04060D;BnaA03g54590D;BnaA05g15300D;BnaC05g30210D;BnaC03g21800D;BnaC02g10060D;BnaA07g38540D;BnaA06g14510D;Brassica_napus_newGene_847;BnaA10g11500D;BnaCnng39720D;BnaAnng08350D;BnaA01g35060D;BnaC01g17710D;BnaCnng74600D;BnaC04g09770D;BnaC04g34480D;BnaC02g42410D;BnaUnng00020D;BnaA05g34950D;BnaA04g05850D;BnaA07g17350D;BnaC03g63040D;BnaAnng17890D;BnaC09g3…
GO:0009664	plant-type cell wall organization	Biological Process	19	534	0.00024428	3.81091e-07	BnaA02g35330D;BnaA07g23740D;BnaC02g25020D;BnaA07g24570D;BnaA07g27230D;BnaA08g30820D;BnaA08g00590D;BnaC06g24550D;BnaC09g32750D;BnaC04g24960D;BnaA08g04510D;BnaA10g11500D;BnaC01g17710D;BnaA07g19080D;BnaA04g00530D;BnaA09g51890D;BnaC06g31870D;BnaA01g35130D;BnaC07g51120D
GO:0009963	positive regulation of flavonoid biosynthetic process	Biological Process	19	541	0.000297	4.63338e-07	BnaA05g19760D;BnaA10g25550D;BnaA07g17350D;BnaCnng64010D;BnaA09g29520D;BnaA09g11620D;BnaA02g28700D;BnaC04g46930D;BnaA09g20710D;BnaCnng63440D;BnaCnng10370D;BnaAnng22550D;BnaC05g19630D;BnaA04g22430D;BnaA06g12890D;BnaA10g04460D;BnaC09g47230D;BnaC05g04830D;BnaC03g63410D
GO:0031348	negative regulation of defense response	Biological Process	33	1410	0.000317681	4.95602e-07	BnaC03g31720D;BnaA05g04060D;BnaAnng22050D;BnaC01g15640D;BnaCnng64010D;BnaA05g15300D;BnaAnng06850D;BnaA03g34520D;BnaA03g16430D;BnaA07g10020D;BnaCnng63440D;BnaA03g34680D;BnaA04g22430D;BnaA05g29310D;BnaC05g35840D;BnaC05g04830D;BnaA02g18330D;BnaA10g20720D;BnaA07g17350D;BnaA07g19610D;BnaC09g09240D;BnaA03g56740D;BnaC03g45470D;BnaC04g46930D;BnaC02g42100D;BnaC08g03660D;BnaC03g58590D;BnaC02g38520D;BnaA02g…
GO:0042742	defense response to bacterium	Biological Process	38	1774	0.000380234	5.93189e-07	BnaA03g54590D;BnaCnng64010D;BnaA05g15300D;BnaC03g38550D;BnaA05g05780D;BnaAnng06850D;BnaC03g21800D;BnaA03g16430D;BnaCnng73290D;BnaCnng63440D;BnaA03g34680D;BnaCnng39720D;BnaA01g35060D;BnaA05g29310D;BnaA06g39660D;BnaC04g09770D;BnaC05g35840D;BnaC08g35240D;BnaC02g38690D;BnaA02g18330D;BnaA02g30300D;BnaA05g34950D;BnaA10g25550D;BnaAnng38140D;BnaA07g19610D;Brassica_napus_newGene_3984;BnaC03g45470D;BnaC02g…
GO:0031349	positive regulation of defense response	Biological Process	4	11	0.0011844	1.84773e-06	BnaC03g17800D;BnaA04g18590D;BnaA03g14760D;BnaA04g18600D
GO:0009612	response to mechanical stimulus	Biological Process	12	243	0.00128174	1.9996e-06	BnaC04g34480D;BnaA02g35330D;BnaA06g12890D;BnaAnng06850D;BnaA10g11500D;BnaUnng00020D;BnaC01g17710D;BnaAnng22550D;BnaC02g42100D;BnaA04g05850D;BnaC09g32750D;BnaA03g38180D
GO:0018316	peptide cross-linking via L-cystine	Biological Process	3	4	0.00171525	2.6759e-06	BnaC08g32210D;BnaA09g39860D;BnaC06g18520D
GO:0060862	negative regulation of floral organ abscission	Biological Process	4	13	0.00253061	3.9479e-06	BnaC03g17800D;BnaA04g18590D;BnaA03g14760D;BnaA04g18600D
GO:0006073	cellular glucan metabolic process	Biological Process	7	79	0.00416658	6.50013e-06	BnaA10g11500D;BnaA02g35330D;BnaCnng38050D;BnaC01g17710D;BnaC09g32750D;BnaAnng19040D;BnaA03g38180D
GO:0009862	systemic acquired resistance, salicylic acid mediated signaling pathway	Biological Process	29	1305	0.0042126	6.57192e-06	BnaA05g04060D;BnaAnng22050D;BnaC01g15640D;BnaCnng64010D;BnaA05g15300D;BnaAnng06850D;BnaA03g16430D;BnaA07g10020D;BnaA03g34680D;BnaA04g22430D;BnaA05g29310D;BnaC05g35840D;BnaC02g38690D;BnaC05g04830D;BnaA02g18330D;BnaA02g30300D;BnaA10g20720D;BnaA07g17350D;BnaA03g56740D;BnaC03g45470D;BnaC04g46930D;BnaC02g42100D;BnaC08g03660D;BnaC03g58590D;BnaC02g42860D;BnaA10g04460D;BnaC05g41370D;BnaC06g16070D;BnaA01g…
GO:0080162	intracellular auxin transport	Biological Process	3	5	0.00426006	6.64595e-06	BnaA10g17940D;BnaC03g07830D;BnaCnng54140D
GO:0048574	long-day photoperiodism, flowering	Biological Process	7	81	0.00492315	7.68043e-06	BnaA07g01250D;BnaC04g34480D;BnaUnng00020D;BnaA08g05680D;BnaA03g06490D;BnaC07g02620D;BnaAnng17890D
GO:0009505	plant-type cell wall	Cellular Component	29	1221	4.90614e-05	6.62991e-07	BnaC09g20440D;BnaCnng38120D;BnaA09g07420D;BnaC04g40170D;BnaAnng22050D;BnaC05g01340D;BnaA03g38180D;BnaC02g46260D;BnaA08g04510D;BnaA07g10020D;BnaA01g37100D;BnaA07g19080D;BnaC04g26330D;BnaA06g34320D;BnaA04g01780D;BnaA04g00530D;BnaA06g23380D;BnaA09g07410D;BnaA07g14280D;BnaCnng28690D;BnaA07g24570D;BnaA07g27230D;BnaA06g22930D;BnaA07g38510D;BnaC02g45340D;BnaC02g47680D;BnaA07g28080D;BnaA04g04140D;BnaCnng…

## Sheet: Sheet2
Table S10b KEGG pathway significantly overrepresented in the common genes of EV vs. ER and LV vs. LR.
#Kegg_pathway	ko_id	P-value
Plant-pathogen interaction	ko04626	8.36693e-06
2-Oxocarboxylic acid metabolism	ko01210	0.000177571
Valine, leucine and isoleucine biosynthesis	ko00290	0.00067236
Valine, leucine and isoleucine degradation	ko00280	0.00141014
Circadian rhythm - plant	ko04712	0.00259154
Glycine, serine and threonine metabolism	ko00260	0.00505545
Glyoxylate and dicarboxylate metabolism	ko00630	0.00614915
Pantothenate and CoA biosynthesis	ko00770	0.00676814
Peroxisome	ko04146	0.00823046
Arginine biosynthesis	ko00220	0.0174374
Inositol phosphate metabolism	ko00562	0.021057
Plant hormone signal transduction	ko04075	0.0217564
Linoleic acid metabolism	ko00591	0.0375134
Carbon fixation in photosynthetic organisms	ko00710	0.0453297
Limonene and pinene degradation	ko00903	0.0491346
