# Supplementary material for: Integrating GWAS, linkage mapping and gene expression analyses reveals the genetic control of growth period traits in rapeseed (Brassica napus L.)
Source: Biotechnol Biofuels. 2020 Aug 3;13:134. doi: 10.1186/s13068-020-01774-0 (PMC7397576; doi:10.1186/s13068-020-01774-0)
Supplement: Supplementary file 19 — Additional file 19: Table S11. List of flowering time genes in B. napus from our RNA-sequencing data using Arabidopsis flowering genes as queries. [file 13068_2020_1774_MOESM19_ESM.xlsx]

## Sheet: total
Table S11. List of flowering time genes in B. napus from our RNA-sequencing data using Arabidopsis flowering genes as queries.
	TAIR ID	Unigene ID	Gene annotation	Gene	Regulation	Keyword	Pathway	Effect on flowering time
EV Vs ER specific(16)	AT3G57920	BnaA04g27550D	squamosa promoter binding protein-like 15 (SPL15)	SPL15	down	Aging	A	Positive
	AT3G57920	BnaC04g23930D	squamosa promoter binding protein-like 15 (SPL15)	SPL15	down	Aging	A	Positive
	AT3G57920	BnaC06g16200D	squamosa promoter binding protein-like 15 (SPL15)	SPL15	down	Aging	A	Positive
	AT1G53160	BnaA06g01110D	squamosa promoter binding protein-like 4 (SPL4)	SPL4	down	Aging Photoperiodism, light perception and signaling Hormones	A/L	Negative
	AT5G37260	BnaA05g12950D	REVEILLE 2 (RVE2)	RVE2, CIR1	down	Circadian Clock	C	Positive
	AT4G36920	BnaA01g34730D	APETALA 2 (AP2)	AP2	down	Flower development and meristem identity	F/M	Positive
	AT5G60910	BnaAnng06660D	AGAMOUS-like 8 (AGL8)	FUL, AGL8	up	Flower development and meristem identity Flowering time integrator	F/M/I	Positive
	AT5G44190	BnaA06g36250D	GOLDEN2-like 2 (GLK2)	GLK2	up	General	G	Negative
	AT1G57820	BnaA07g24970D	VARIANT IN METHYLATION 1 (VIM1)	VIM1, ORTH2	up	General	G	Positive
	AT3G54560	BnaC04g26190D	histone H2A 11 (HTA11)	HTA11	up	General	G	Negative
	AT1G57820	BnaC06g26680D	VARIANT IN METHYLATION 1 (VIM1)	VIM1, ORTH2	up	General	G	Negative
	AT5G07200	BnaA10g23640D	gibberellin 20-oxidase 3 (GA20OX3)	GA20OX3	up	Hormones	H	Positive
	AT5G07200	BnaAnng01990D	gibberellin 20-oxidase 3 (GA20OX3)	GA20OX3	up	Hormones	H	Positive
	AT5G07200	BnaC09g48370D	gibberellin 20-oxidase 3 (GA20OX3)	GA20OX3	up	Hormones	H	Positive
	AT1G78440	BnaCnng35770D	Arabidopsis thaliana gibberellin 2-oxidase 1 (ATGA2OX1)	GA2ox1	up	Hormones	H	Negative
	AT2G17770	BnaC09g09560D	basic region/leucine zipper motif 27 (BZIP27)	FDP, BZIP27	up	Photoperiodism, light perception and signaling	H	Positive
LV Vs LR specific (49）	AT2G28550	BnaA07g13990D	related to AP2.7 (RAP2.7)	TOE1, RAP2.7	down	Aging Photoperiodism, light perception and signaling	A/L	Negative
	AT2G28550	BnaC03g26480D	related to AP2.7 (RAP2.7)	TOE1, RAP2.7	down	Aging Photoperiodism, light perception and signaling	A/L	Negative
	AT2G28550	BnaC04g15640D	related to AP2.7 (RAP2.7)	TOE1, RAP2.7	down	Aging Photoperiodism, light perception and signaling	A/L	Negative
	AT5G65050	BnaA06g24000D	AGAMOUS-like 31 (AGL31)	MAF2, AGL31	down	Ambient temperature	T	Positive
	AT5G61380	BnaA03g40160D	TIMING OF CAB EXPRESSION 1 (TOC1)	TOC1	down	Circadian Clock	C	Negative
	AT5G61380	BnaC09g05250D	TIMING OF CAB EXPRESSION 1 (TOC1)	TOC1	down	Circadian Clock	C	Negative
	AT5G61380	BnaCnng43250D	TIMING OF CAB EXPRESSION 1 (TOC1)	TOC1	down	Circadian Clock	C	Negative
	AT2G46830	BnaA05g01050D	circadian clock associated 1 (CCA1)	CCA1	down	Circadian Clock	C	Positive
	AT2G46830	BnaC04g00590D	circadian clock associated 1 (CCA1)	CCA1	down	Circadian Clock	C	Negative
	AT3G22380	BnaA05g17250D	TIME FOR COFFEE (TIC)	TIC	down	Circadian Clock	C	Negative
	AT3G54500	BnaA07g16420D	FUNCTIONS IN: molecular_function unknown	LNK2	down	Circadian Clock	C	Positive
	AT3G54500	BnaC06g15270D	FUNCTIONS IN: molecular_function unknown	LNK2	down	Circadian Clock	C	Positive
	AT2G40080	BnaA03g18840D	EARLY FLOWERING 4 (ELF4)	ELF4	down	Circadian Clock Photoperiodism, light perception and signaling	C/L	Negative
	AT2G40080	BnaA04g22640D	EARLY FLOWERING 4 (ELF4)	ELF4	down	Circadian Clock Photoperiodism, light perception and signaling	C/L	Negative
	AT2G40080	BnaA05g05560D	EARLY FLOWERING 4 (ELF4)	ELF4	down	Circadian Clock Photoperiodism, light perception and signaling	C/L	Negative
	AT2G40080	BnaUnng01460D	EARLY FLOWERING 4 (ELF4)	ELF4	down	Circadian Clock Photoperiodism, light perception and signaling	C/L	Negative
	AT2G40080	BnaC03g72320D	EARLY FLOWERING 4 (ELF4)	ELF4	down	Circadian Clock Photoperiodism, light perception and signaling	C/L	Negative
	AT2G40080	BnaC04g05290D	EARLY FLOWERING 4 (ELF4)	ELF4	down	Circadian Clock Photoperiodism, light perception and signaling	C/L	Negative
	AT2G40080	BnaC04g05320D	EARLY FLOWERING 4 (ELF4)	ELF4	down	Circadian Clock Photoperiodism, light perception and signaling	C/L	Negative
	AT2G40080	BnaC04g56730D	EARLY FLOWERING 4 (ELF4)	ELF4	down	Circadian Clock Photoperiodism, light perception and signaling	C/L	Negative
	AT1G01060	BnaA10g00780D	LATE ELONGATED HYPOCOTYL (LHY)	LHY	down	Circadian Clock Photoperiodism, light perception and signaling	C/L	Positive
	AT1G01060	BnaC05g00840D	LATE ELONGATED HYPOCOTYL (LHY)	LHY	down	Circadian Clock Photoperiodism, light perception and signaling	C/L	Negative
	AT4G11880	BnaC09g23670D	AGAMOUS-like 14 (AGL14)	XAL2, AGL14	up	Flower development and meristem identity	F/M	Positive
	AT4G24540	BnaC07g38990D	AGAMOUS-like 24 (AGL24)	AGL24	up	Flower development and meristem identity Flowering time integrator	F/M/I	Positive
	AT5G10140	BnaA02g00370D	K-box region and MADS-box transcription factor family protein	FLC, AGL25, FLF	up	Flowering time integrator	I	Positive
	AT2G45660	BnaA03g56880D	AGAMOUS-like 20 (AGL20)	SOC1, AGL20	up	Flowering time integrator	I	Negative
	AT2G45660	BnaA05g05010D	AGAMOUS-like 20 (AGL20)	SOC1, AGL20	up	Flowering time integrator	I	Positive
	AT2G22540	BnaA04g12990D	SHORT VEGETATIVE PHASE (SVP)	SVP	up	Flowering time integrator	I	Positive
	AT2G22540	BnaC04g35060D	SHORT VEGETATIVE PHASE (SVP)	SVP	up	Flowering time integrator	I	Negative
	AT2G21660	BnaA04g12350D	GLYCINE RICH PROTEIN 7 (ATGRP7)	GRP7, CCR2	up	General	G	Negative
	AT2G21660	BnaAnng35580D	GLYCINE RICH PROTEIN 7 (ATGRP7)	GRP7, CCR2	up	General	G	Positive
	AT2G45650	BnaC04g04390D	AGAMOUS-like 6 (AGL6)	AGL6	up	General	G	Positive
	AT3G20810	BnaA05g20100D	2-oxoglutarate (2OG) and Fe(II)-dependent oxygenase superfamily protein	JMJ30	up	General	G	Negative
	AT3G20810	BnaC05g31460D	2-oxoglutarate (2OG) and Fe(II)-dependent oxygenase superfamily protein	JMJ30	up	General	G	Negative
	AT5G48560	BnaA06g30140D	basic helix-loop-helix (bHLH) DNA-binding superfamily protein	CIB2	up	Photoperiodism, light perception and signaling	P/L	Positive
	AT5G48560	BnaC07g26580D	basic helix-loop-helix (bHLH) DNA-binding superfamily protein	CIB2	up	Photoperiodism, light perception and signaling	P/L	Positive
	AT1G10120	BnaC08g13990D	basic helix-loop-helix (bHLH) DNA-binding superfamily protein	CIB4	up	Photoperiodism, light perception and signaling	P/L	Positive
	AT4G38960	BnaA08g16830D	B-box type zinc finger family protein	BBX19	up	Photoperiodism, light perception and signaling	P/L	Negative
	AT1G06040	BnaA09g50090D	SALT TOLERANCE (STO)	STO	up	Photoperiodism, light perception and signaling	P/L	Positive
	AT1G06040	BnaC08g44590D	SALT TOLERANCE (STO)	STO	up	Photoperiodism, light perception and signaling	P/L	Positive
	AT3G47500	BnaAnng22720D	cycling DOF factor 3 (CDF3)	CDF3	up	Photoperiodism, light perception and signaling	P/L	Negative
	AT5G62430	BnaAnng24480D	cycling DOF factor 1 (CDF1)	CDF1	up	Photoperiodism, light perception and signaling	P/L	Negative
	AT3G07650	BnaA03g30130D	CONSTANS-like 9 (COL9)	COL9	up	Photoperiodism, light perception and signaling	P/L	Negative
	AT3G07650	BnaC01g39760D	CONSTANS-like 9 (COL9)	COL9	up	Photoperiodism, light perception and signaling	P/L	Negative
	AT3G07650	BnaC03g35440D	CONSTANS-like 9 (COL9)	COL9	up	Photoperiodism, light perception and signaling	P/L	Negative
	AT3G07650	BnaC05g44310D	CONSTANS-like 9 (COL9)	COL9	up	Photoperiodism, light perception and signaling	P/L	Negative
	AT5G47640	BnaC02g33400D	nuclear factor Y, subunit B2 (NF-YB2)	NF-YB2, HAP3B	up	Photoperiodism, light perception and signaling	P/L	Positive
	AT2G34720	BnaC04g10470D	nuclear factor Y, subunit A4 (NF-YA4)	NF-YA4	up	Photoperiodism, light perception and signaling	P/L	Negative
	AT3G26744	BnaC02g36310D	INDUCER OF CBF EXPRESSION 1 (ICE1)	ICE1, SCRM	up	Vernalization	V	Negative
common(18)	AT3G15270	BnaC06g41420D	squamosa promoter binding protein-like 5 (SPL5)	SPL5	down	Aging Photoperiodism, light perception and signaling Hormones	A/L	Positive
	AT2G18915	BnaA07g01250D	LOV KELCH protein 2 (LKP2)	LKP2	down	Circadian Clock Photoperiodism, light perception and signaling	C/L	Positive
	AT1G01060	BnaAnng17890D	LATE ELONGATED HYPOCOTYL (LHY)	LHY	down	Circadian Clock Photoperiodism, light perception and signaling	C/L	Negative
	AT2G18915	BnaC07g02620D	LOV KELCH protein 2 (LKP2)	LKP2	down	Circadian Clock Photoperiodism, light perception and signaling	C/L	Positive
	AT4G36920	BnaCnng39690D	APETALA 2 (AP2)	AP2	down	Flower development and meristem identity	F/M	Negative
	AT4G28190	BnaC01g20720D	ULTRAPETALA1 (ULT1)	ULT1	down	Flower development and meristem identity	F/M	Positive
	AT3G18550	BnaCnng23770D	BRANCHED 1 (BRC1)	BRC1, TCP18	down	Flower development and meristem identity	F/M	Negative
	AT5G60910	BnaA03g39820D	AGAMOUS-like 8 (AGL8)	FUL, AGL8	up	Flower development and meristem identity Flowering time integrator	F/M/I	Positive
	AT5G60910	BnaA09g05500D	AGAMOUS-like 8 (AGL8)	FUL, AGL8	up	Flower development and meristem identity Flowering time integrator	F/M/I	Positive
	AT5G60910	BnaC07g49790D	AGAMOUS-like 8 (AGL8)	FUL, AGL8	up	Flower development and meristem identity Flowering time integrator	F/M/I	Positive
	AT1G65480	BnaA02g12130D	FLOWERING LOCUS T (FT)	FT	up	Flowering time integrator	I	Positive
	AT1G65480	BnaC02g45250D	FLOWERING LOCUS T (FT)	FT	up	Flowering time integrator	I	Positive
	AT4G20370	BnaA07g25310D	TWIN SISTER OF FT (TSF)	TSF	up	Flowering time integrator	I	Positive
	AT4G20370	BnaC06g27090D	TWIN SISTER OF FT (TSF)	TSF	up	Flowering time integrator	I	Positive
	AT2G45660	BnaCnng36880D	AGAMOUS-like 20 (AGL20)	SOC1, AGL20	up	Flowering time integrator	I	Positive
	AT2G45650	BnaA05g05000D	AGAMOUS-like 6 (AGL6)	AGL6	up	General	G	Positive
	AT5G62040	BnaC03g52010D	PEBP (phosphatidylethanolamine-binding protein) family protein	BFT	up	General	G	Negative
	AT1G78580	BnaC02g25020D	trehalose-6-phosphate synthase (TPS1)	TPS1	up	Sugar	S	Positive
LR Vs ER specific （44)	AT3G57920	BnaA04g27550D	squamosa promoter binding protein-like 15 (SPL15)	SPL15	down	Aging	A	Positive
	AT1G53160	BnaA06g01110D	squamosa promoter binding protein-like 4 (SPL4)	SPL4	down	Aging Photoperiodism, light perception and signaling Hormones	A/L	Negative
	AT5G61380	BnaA03g40160D	TIMING OF CAB EXPRESSION 1 (TOC1)	TOC1	down	Circadian Clock	C	Negative
	AT2G46790	BnaA04g26750D	pseudo-response regulator 9 (PRR9)	PRR9	down	Circadian Clock	C	Positive
	AT2G46830	BnaA05g01050D	circadian clock associated 1 (CCA1)	CCA1	down	Circadian Clock	C	Positive
	AT5G37260	BnaA05g12950D	REVEILLE 2 (RVE2)	RVE2, CIR1	down	Circadian Clock	C	Positive
	AT3G54500	BnaA07g16420D	FUNCTIONS IN: molecular_function unknown	LNK2	down	Circadian Clock	C	Positive
	AT2G46830	BnaC04g00590D	circadian clock associated 1 (CCA1)	CCA1	down	Circadian Clock	C	Negative
	AT2G46790	BnaC04g00640D	pseudo-response regulator 9 (PRR9)	PRR9	down	Circadian Clock	C	Positive
	AT3G54500	BnaC06g15270D	FUNCTIONS IN: molecular_function unknown	LNK2	down	Circadian Clock	C	Positive
	AT5G61380	BnaC09g05250D	TIMING OF CAB EXPRESSION 1 (TOC1)	TOC1	down	Circadian Clock	C	Negative
	AT5G02810	BnaCnng03230D	pseudo-response regulator 7 (PRR7)	PRR7	down	Circadian Clock	C	Positive
	AT2G40080	BnaA03g18840D	EARLY FLOWERING 4 (ELF4)	ELF4	down	Circadian Clock Photoperiodism, light perception and signaling	C/L	Negative
	AT2G40080	BnaC03g72320D	EARLY FLOWERING 4 (ELF4)	ELF4	down	Circadian Clock Photoperiodism, light perception and signaling	C/L	Negative
	AT2G25930	BnaC08g33210D	EARLY FLOWERING 3 (ELF3)	ELF3	down	Circadian Clock Photoperiodism, light perception and signaling	C/L	Negative
	AT5G44190	BnaA02g22550D	GOLDEN2-like 2 (GLK2)	GLK2	up	General	G	Negative
	AT3G20810	BnaA05g20100D	2-oxoglutarate (2OG) and Fe(II)-dependent oxygenase superfamily protein	JMJ30	up	General	G	Negative
	AT5G11530	BnaA06g27890D	embryonic flower 1 (EMF1)	EMF1	up	General	G	Negative
	AT5G44190	BnaA06g36250D	GOLDEN2-like 2 (GLK2)	GLK2	up	General	G	Negative
	AT5G61060	BnaA09g05580D	histone deacetylase 5 (HDA05)	HDA5	up	General	G	Positive
	AT1G04870	BnaAnng36410D	protein arginine methyltransferase 10 (PRMT10)	ATPRMT10	down	General	G	Positive
	AT5G11530	BnaC02g03860D	embryonic flower 1 (EMF1)	EMF1	up	General	G	Negative
	AT3G20810	BnaC05g31460D	2-oxoglutarate (2OG) and Fe(II)-dependent oxygenase superfamily protein	JMJ30	up	General	G	Negative
	AT3G54560	BnaC08g25320D	histone H2A 11 (HTA11)	HTA11	up	General	G	Negative
	AT5G07200	BnaAnng01990D	gibberellin 20-oxidase 3 (GA20OX3)	GA20OX3	up	Hormones	H	Positive
	AT5G07200	BnaC02g01710D	gibberellin 20-oxidase 3 (GA20OX3)	GA20OX3	up	Hormones	H	Positive
	AT3G05120	BnaC05g46680D	GA INSENSITIVE DWARF1A (GID1A)	GID1A	up	Hormones	H	Positive
	AT3G03450	BnaC05g47760D	RGA-like 2 (RGL2)	RGL2	up	Hormones	H	Negative
	AT3G04030	BnaA01g37390D	Homeodomain-like superfamily protein	MYR2	up	Photoperiodism, light perception and signaling	P/L	Negative
	AT3G07650	BnaA03g30130D	CONSTANS-like 9 (COL9)	COL9	up	Photoperiodism, light perception and signaling	P/L	Negative
	AT1G51140	BnaA06g02490D	basic helix-loop-helix (bHLH) DNA-binding superfamily protein	FBH3, AKS1, BHLH122	up	Photoperiodism, light perception and signaling	P/L	Positive
	AT5G48560	BnaA06g30140D	basic helix-loop-helix (bHLH) DNA-binding superfamily protein	CIB2	up	Photoperiodism, light perception and signaling	P/L	Positive
	AT1G06040	BnaA09g50090D	SALT TOLERANCE (STO)	STO	up	Photoperiodism, light perception and signaling	P/L	Positive
	AT3G47500	BnaAnng22720D	cycling DOF factor 3 (CDF3)	CDF3	up	Photoperiodism, light perception and signaling	P/L	Negative
	AT3G07650	BnaC01g39760D	CONSTANS-like 9 (COL9)	COL9	up	Photoperiodism, light perception and signaling	P/L	Negative
	AT3G07650	BnaC03g35440D	CONSTANS-like 9 (COL9)	COL9	up	Photoperiodism, light perception and signaling	P/L	Negative
	AT4G38960	BnaC03g60270D	B-box type zinc finger family protein	BBX19	up	Photoperiodism, light perception and signaling	P/L	Negative
	AT3G07650	BnaC05g44310D	CONSTANS-like 9 (COL9)	COL9	up	Photoperiodism, light perception and signaling	P/L	Negative
	AT1G72390	BnaC06g33590D	CONTAINS InterPro DOMAIN/s: Spt20 family (InterPro:IPR021950)	PHL	up	Photoperiodism, light perception and signaling	P/L	Positive
	AT5G48560	BnaC07g26580D	basic helix-loop-helix (bHLH) DNA-binding superfamily protein	CIB2	up	Photoperiodism, light perception and signaling	P/L	Positive
	AT1G06040	BnaC08g44590D	SALT TOLERANCE (STO)	STO	up	Photoperiodism, light perception and signaling	P/L	Positive
	AT2G17770	BnaC09g09560D	basic region/leucine zipper motif 27 (BZIP27)	FDP, BZIP27	up	Photoperiodism, light perception and signaling	P/L	Positive
	AT3G04030	BnaCnng52990D	Homeodomain-like superfamily protein	MYR2	up	Photoperiodism, light perception and signaling	P/L	Negative
	AT3G18990	BnaA01g26330D	REDUCED VERNALIZATION RESPONSE 1 (VRN1)	VRN1	up	Vernalization	V	Positive
LV Vs EV specific(8)	AT5G65050	BnaA06g24000D	AGAMOUS-like 31 (AGL31)	MAF2, AGL31	down	Ambient temperature	T	Positive
	AT3G22380	BnaA05g17250D	TIME FOR COFFEE (TIC)	TIC	down	Circadian Clock	C	Negative
	AT1G01060	BnaA10g00780D	LATE ELONGATED HYPOCOTYL (LHY)	LHY	up	Circadian Clock Photoperiodism, light perception and signaling	C/L	Positive
	AT3G13682	BnaC01g44770D	LSD1-like2 (LDL2)	LDL2	up	General	G	Positive
	AT4G10710	BnaCnng25210D	global transcription factor C (SPT16)	SPT16	up	General	G	Negative
	AT4G30200	BnaCnng18840D	vernalization5/VIN3-like (VEL1)	VIL2, VEL1	up	General Vernalization	V	Positive
	AT5G39660	BnaA07g14740D	cycling DOF factor 2 (CDF2)	CDF2	up	Photoperiodism, light perception and signaling	P/L	Negative
	AT3G26744	BnaC09g24550D	INDUCER OF CBF EXPRESSION 1 (ICE1)	ICE1, SCRM	up	Vernalization	V	Negative
common(18)	AT2G46790	BnaA05g01090D	pseudo-response regulator 9 (PRR9)	PRR9	down	Circadian Clock	C	Positive
	AT3G22380	BnaC01g31600D	TIME FOR COFFEE (TIC)	TIC	down	Circadian Clock	C	Negative
	AT5G02810	BnaC02g03470D	pseudo-response regulator 7 (PRR7)	PRR7	down	Circadian Clock	C	Positive
	AT1G01060	BnaAnng17890D	LATE ELONGATED HYPOCOTYL (LHY)	LHY	down	Circadian Clock Photoperiodism, light perception and signaling	C/L	Negative
	AT1G02740	BnaC08g46010D	MRG family protein	MRG2	down	General	G	Positive
	AT1G54440	BnaCnng11710D	Polynucleotidyl transferase, ribonuclease H fold protein with HRDC domain	RRP6L1	down	General	G	Positive
	AT1G61040	BnaC01g29000D	vernalization independence 5 (VIP5)	VIP5	up	General	G	Negative
	AT2G19520	BnaC09g09900D	FVE	FVE, MSI4	up	General	G	Positive
	AT3G01460	BnaC05g48830D	methyl-CPG-binding domain 9 (MBD9)	MBD9	up	General	G	Negative
	AT3G20740	BnaC01g32500D	FERTILIZATION-INDEPENDENT ENDOSPERM (FIE)	FIE1, FIS3	up	General	G	Negative
	AT3G49600	BnaA06g21130D	ubiquitin-specific protease 26 (UBP26)	UBP26	up	General	G	Negative
	AT5G13480	BnaC02g04790D	FY	FY	up	General	G	Positive
	AT5G64960	BnaCnng29900D	cyclin dependent kinase group C2 (CDKC2)	CDKC;2	up	General	G	Positive
	AT3G15354	BnaC01g36140D	SPA1-related 3 (SPA3)	SPA3	up	Photoperiodism, light perception and signaling	P/L	Negative
	AT5G57660	BnaC02g11400D	CONSTANS-like 5 (COL5)	COL5	up	Photoperiodism, light perception and signaling	P/L	Positive
	AT3G01090	BnaC05g48600D	SNF1 kinase homolog 10 (KIN10)	AKIN10, SNRK1.1	up	Sugar	S	Negative
	AT5G51820	BnaA03g55140D	phosphoglucomutase (PGM)	PGM1	up	Sugar	S	Positive
	AT4G22950	BnaA03g45650D	AGAMOUS-like 19 (AGL19)	AGL19	up	Vernalization	V	Positive

## Sheet: Aging
UnigeneID	ER(FPKM)	LR(FPKM)	EV(FPKM)	LV(FPKM)	Gene short name	Annotation
BnaA06g01110D	4.88683	0.437053	0.242608	0.0931305	SPL4	squamosa promoter binding protein-like 4 (SPL4)
BnaC06g41420D	13.5711	7.20719	0.294206	0.338364	SPL5	squamosa promoter binding protein-like 5 (SPL5)
BnaA04g27550D	0.0498095	2.74779	5.29499	3.8297	SPL15	squamosa promoter binding protein-like 15 (SPL15)
BnaC04g23930D	0.18674	0.260291	4.04438	2.32781	SPL15	squamosa promoter binding protein-like 15 (SPL15)
BnaC06g16200D	0.0996685	0.094779	2.31404	1.7597	SPL15	squamosa promoter binding protein-like 15 (SPL15)
BnaA07g13990D	1.19163	0.196973	1.73869	2.69031	TOE1	related to AP2.7 (RAP2.7)
BnaC03g26480D	4.78878	1.27962	4.39968	7.12806	TOE1	related to AP2.7 (RAP2.7)
BnaC04g15640D	0.637671	0.115807	1.15231	2.69021	TOE1	related to AP2.7 (RAP2.7)

## Sheet: GA signaling
UnigeneID	ER(FPKM)	LR(FPKM)	EV(FPKM)	LV(FPKM)	Gene short name	Annotation
BnaA10g23640D	17.1521	37.9672	1.9564	46.1153	GA20OX3	gibberellin 20-oxidase 3 (GA20OX3)
BnaAnng01990D	1.05578	14.534	0.0869245	9.39793	GA20OX3	gibberellin 20-oxidase 3 (GA20OX3)
BnaC09g48370D	13.1182	21.3791	1.51216	32.0337	GA20OX3	gibberellin 20-oxidase 3 (GA20OX3)
BnaC02g01710D	1.39792	0	0.297932	0	GA20OX3	gibberellin 20-oxidase 3 (GA20OX3)
BnaCnng35770D	1.31809	0.704118	0.096184	0.40422	GA2ox1	Arabidopsis thaliana gibberellin 2-oxidase 1 (ATGA2OX1)
BnaC05g46680D	0.106989	1.86375	1.04132	0.94577	GID1A	GA INSENSITIVE DWARF1A (GID1A)
BnaC05g47760D	10.0568	3.08342	4.95367	3.92796	RGL2	RGA-like 2 (RGL2)

## Sheet: Photoperiod
UnigeneID	ER(FPKM)	LR(FPKM)	EV(FPKM)	LV(FPKM)	Gene short name	Annotation
BnaA08g16830D	0	0	1.40932	1.79506	BBX19	B-box type zinc finger family protein
BnaC03g60270D	3.18692	0.411141	1.95044	4.58702	BBX19	B-box type zinc finger family protein
BnaAnng24480D	2.83727	5.37488	12.7021	17.133	CDF1	cycling DOF factor 1 (CDF1)
BnaA07g14740D	0	0.314187	0	0.743192	CDF2	cycling DOF factor 2 (CDF2)
BnaAnng22720D	24.828	9.67049	30.5551	30.481	CDF3	cycling DOF factor 3 (CDF3)
BnaA06g30140D	2.69568	9.7807	1.66977	0.805928	CIB2	basic helix-loop-helix (bHLH) DNA-binding superfamily protein
BnaC07g26580D	0.555426	5.92582	0.538242	0.125485	CIB2	basic helix-loop-helix (bHLH) DNA-binding superfamily protein
BnaC08g13990D	0.824424	2.0067	0.403022	0.508899	CIB4	basic helix-loop-helix (bHLH) DNA-binding superfamily protein
BnaC02g11400D	9.64195	0	23.0054	0	COL5	CONSTANS-like 5 (COL5)
BnaA03g30130D	1.43924	23.144	6.35127	5.513	COL9	CONSTANS-like 9 (COL9)
BnaC01g39760D	14.0516	46.0575	18.1074	15.6144	COL9	CONSTANS-like 9 (COL9)
BnaC03g35440D	2.02177	14.1643	4.74678	4.45448	COL9	CONSTANS-like 9 (COL9)
BnaC05g44310D	2.02473	22.5439	7.72744	8.54425	COL9	CONSTANS-like 9 (COL9)
BnaA06g02490D	2.31917	12.323	5.24414	6.18189	FBH3, AKS1, BHLH122	basic helix-loop-helix (bHLH) DNA-binding superfamily protein
BnaC09g09560D	2.52814	0	0.32824	0	FDP, BZIP27	basic region/leucine zipper motif 27 (BZIP27)
BnaCnng52990D	3.48812	0	1.25105	0	MYR2	Homeodomain-like superfamily protein
BnaC04g10470D	10.2311	5.62435	18.4907	13.23	NF-YA4	nuclear factor Y, subunit A4 (NF-YA4)
BnaC02g33400D	17.6034	33.7805	10.0288	11.5684	NF-YB2, HAP3B	nuclear factor Y, subunit B2 (NF-YB2)
BnaC06g33590D	2.6651	0.73588	2.99555	1.13143	PHL	CONTAINS InterPro DOMAIN/s: Spt20 family (InterPro:IPR021950)
BnaC01g36140D	1.93031	0	4.89552	0.0257895	SPA3	SPA1-related 3 (SPA3)
BnaA09g50090D	13.5358	4.4177	18.8254	22.8474	STO	SALT TOLERANCE (STO)
BnaC08g44590D	11.9583	3.04581	24.6426	26.2577	STO	SALT TOLERANCE (STO)
BnaC08g33210D	9.2189	3.23159	9.307	3.54652	ELF3	EARLY FLOWERING 3 (ELF3)
BnaA03g18840D	10.2174	100.347	3.79901	3.53017	ELF4	EARLY FLOWERING 4 (ELF4)
BnaA04g22640D	19.943	40.8858	6.02842	4.33173	ELF4	EARLY FLOWERING 4 (ELF4)
BnaA05g05560D	40.6128	114.156	9.48521	5.84606	ELF4	EARLY FLOWERING 4 (ELF4)
BnaUnng01460D	2.09251	4.67787	0.832372	0.287129	ELF4	EARLY FLOWERING 4 (ELF4)
BnaC03g72320D	4.93274	56.0864	4.28104	3.21204	ELF4	EARLY FLOWERING 4 (ELF4)
BnaC04g05290D	6.85411	26.3792	1.92811	0.502153	ELF4	EARLY FLOWERING 4 (ELF4)
BnaC04g05320D	10.8332	27.196	5.8317	4.23549	ELF4	EARLY FLOWERING 4 (ELF4)
BnaC04g56730D	52.5521	95.8384	12.9055	11.1904	ELF4	EARLY FLOWERING 4 (ELF4)
BnaA10g00780D	0.99366	0.530419	3.79752	9.26959	LHY	LATE ELONGATED HYPOCOTYL (LHY)
BnaC05g00840D	1.03819	0.292227	6.51356	8.82824	LHY	LATE ELONGATED HYPOCOTYL (LHY)
BnaAnng17890D	1.78414	0.125974	10.1675	3.64716	LHY	LATE ELONGATED HYPOCOTYL (LHY)
BnaA07g01250D	14.616	23.9263	4.09304	2.91735	LKP2	LOV KELCH protein 2 (LKP2)
BnaC07g02620D	13.2878	23.1908	4.91759	3.87102	LKP2	LOV KELCH protein 2 (LKP2)

## Sheet: circadian clock
UnigeneID	ER(FPKM)	LR(FPKM)	EV(FPKM)	LV(FPKM)	Gene short name	Annotation
BnaA05g01050D	4.27492	0.39659	6.96202	10.3834	CCA1	circadian clock associated 1 (CCA1)
BnaC04g00590D	2.95117	0.212152	5.17235	5.98133	CCA1	circadian clock associated 1 (CCA1)
BnaA07g16420D	15.3123	3.18958	14.2206	17.2016	LNK2	FUNCTIONS IN: molecular_function unknown
BnaC06g15270D	25.3317	4.58484	31.8971	39.7701	LNK2	FUNCTIONS IN: molecular_function unknown
BnaA07g16420D	15.3123	3.18958	14.2206	17.2016	LNK2	FUNCTIONS IN: molecular_function unknown
BnaC06g15270D	25.3317	4.58484	31.8971	39.7701	LNK2	FUNCTIONS IN: molecular_function unknown
BnaCnng03230D	121.369	47.508	44.097	44.2533	PRR7	pseudo-response regulator 7 (PRR7)
BnaC02g03470D	38.6403	0.027561	28.8347	0.0224495	PRR7	pseudo-response regulator 7 (PRR7)
BnaA04g26750D	6.56545	0.315065	5.51146	2.82366	PRR9	pseudo-response regulator 9 (PRR9)
BnaC04g00640D	5.26988	1.01122	3.54216	3.15926	PRR9	pseudo-response regulator 9 (PRR9)
BnaA05g01090D	5.03233	0.217102	5.8907	0.657017	PRR9	pseudo-response regulator 9 (PRR9)
BnaA05g12950D	0.44826	5.21051	5.13405	5.93124	RVE2, CIR1	REVEILLE 2 (RVE2)
BnaA05g17250D	11.1966	31.3427	17.3492	5.55996	TIC	TIME FOR COFFEE (TIC)
BnaC01g31600D	15.5709	0.106037	11.1202	0.321952	TIC	TIME FOR COFFEE (TIC)
BnaA03g40160D	11.1249	38.2327	16.738	12.9909	TOC1	TIMING OF CAB EXPRESSION 1 (TOC1)
BnaC09g05250D	14.6619	40.4374	5.37128	6.19376	TOC1	TIMING OF CAB EXPRESSION 1 (TOC1)
BnaCnng43250D	23.3989	71.0486	23.9546	15.62	TOC1	TIMING OF CAB EXPRESSION 1 (TOC1)

## Sheet: Vernalization
UnigeneID	ER(FPKM)	LR(FPKM)	EV(FPKM)	LV(FPKM)	Gene short name	Annotation
BnaA03g45650D	17.8738	4.86627	8.00949	0.795539	AGL19	AGAMOUS-like 19 (AGL19)
BnaC02g36310D	1.3078	0.860402	8.01245	4.62621	ICE1, SCRM	INDUCER OF CBF EXPRESSION 1 (ICE1)
BnaC02g36310D	1.3078	0.860402	8.01245	4.62621	ICE1, SCRM	INDUCER OF CBF EXPRESSION 1 (ICE1)
BnaCnng18840D	0.495497	2.8845	0.250449	3.37024	VIL2, VEL1	vernalization5/VIN3-like (VEL1)
BnaA01g26330D	0.595414	5.62721	4.29443	3.90988	VRN1	REDUCED VERNALIZATION RESPONSE 1 (VRN1)

## Sheet: Flower development
UnigeneID	ER(FPKM)	LR(FPKM)	EV(FPKM)	LV(FPKM)	Gene short name	Annotation
BnaC07g38990D	5.95984	3.17222	19.1474	13.4758	AGL24	AGAMOUS-like 24 (AGL24)
BnaA01g34730D	0.311306	0.841019	3.54701	2.67701	AP2	APETALA 2 (AP2)
BnaCnng39690D	0.203899	1.22646	4.38967	5.4899	AP2	APETALA 2 (AP2)
BnaCnng23770D	0.15537	0.460415	3.41808	3.33361	BRC1, TCP18	BRANCHED 1 (BRC1)
BnaAnng06660D	7.21327	2.59224	1.68772	1.26262	FUL, AGL8	AGAMOUS-like 8 (AGL8)
BnaA03g39820D	16.6642	19.4767	2.24247	1.13626	FUL, AGL8	AGAMOUS-like 8 (AGL8)
BnaA09g05500D	70.6885	36.3096	9.47747	5.03531	FUL, AGL8	AGAMOUS-like 8 (AGL8)
BnaC07g49790D	25.4567	22.6198	1.46256	0	FUL, AGL8	AGAMOUS-like 8 (AGL8)
BnaC01g20720D	0	0.407697	6.22933	2.96481	ULT1	ULTRAPETALA1 (ULT1)
BnaC09g23670D	3.03942	1.58179	8.45298	7.65251	XAL2, AGL14	AGAMOUS-like 14 (AGL14)

## Sheet: Floral pathway integrator
UnigeneID	ER(FPKM)	LR(FPKM)	EV(FPKM)	LV(FPKM)	Gene short name	Annotation
BnaA02g00370D	0.351861	0.711946	2.94205	8.73298	FLC, AGL25, FLF	K-box region and MADS-box transcription factor family protein
BnaA02g12130D	199.512	146.34	0.138939	0.275093	FT	FLOWERING LOCUS T (FT)
BnaC02g45250D	155.412	121.667	0.08154	0	FT	FLOWERING LOCUS T (FT)
BnaA03g56880D	85.7502	98.1359	42.1382	11.3434	SOC1, AGL20	AGAMOUS-like 20 (AGL20)
BnaA05g05010D	99.8389	93.8858	78.0019	26.4932	SOC1, AGL20	AGAMOUS-like 20 (AGL20)
BnaCnng36880D	12.3989	12.7032	2.36701	3.21013	SOC1, AGL20	AGAMOUS-like 20 (AGL20)
BnaA04g12990D	5.18253	3.45724	16.2131	12.3612	SVP	SHORT VEGETATIVE PHASE (SVP)
BnaC04g35060D	25.3231	13.4981	37.6738	35.4627	SVP	SHORT VEGETATIVE PHASE (SVP)
BnaA07g25310D	111.954	89.0906	7.37558	3.62876	TSF	TWIN SISTER OF FT (TSF)
BnaC06g27090D	89.2874	55.7958	6.52638	1.72942	TSF	TWIN SISTER OF FT (TSF)
