# Supplementary material for: Integrating GWAS, linkage mapping and gene expression analyses reveals the genetic control of growth period traits in rapeseed (Brassica napus L.)
Source: Biotechnol Biofuels. 2020 Aug 3;13:134. doi: 10.1186/s13068-020-01774-0 (PMC7397576; doi:10.1186/s13068-020-01774-0)
Supplement: Supplementary file 20 — Additional file 20: Table S12. The detailed information of different haplotypes detected in seven candidate genes. [file 13068_2020_1774_MOESM20_ESM.xlsx]

## Sheet: Sheet1
Table S12. The statistics of haplotypes for seven candidate genes in GWAS population.
Gene name	Haplotype name	Haplotype sequence	Number of varieties	17DIF	17DFF	17FP	17MT	17GP	18DIF	18DFF	18FP	18MT	18GP	19DIF	19DFF	19FP	19MT	19GP
BnaFUL.A03	BnaFUL.A03-Hapla	AA	6	156.667	189.333	32.6667	31	224.333	159	177.333	20	29.3333	206.667	148	176.333	28.3333	32	208.333
	BnaFUL.A03-Haplb	GG	483	158.839	186.835	29.8024	35.023	223.546	157.492	176.523	20.4157	33.3469	209.723	152.515	178.638	27.9535	33.3174	210.541
	BnaFUL.A03-Haplc	AG	27	163.091	180.269	27.4	35.7895	222.833	159.786	176.095	19.0714	34.2105	208.895	154.857	180.708	27.5714	32.8182	211.409
BnaELF4.A04	BnaELF4.A04-Hapla	GAA ACT AGA CAA GGT	21	158.875	189.188	31.4	35.625	224.154	156.769	176.571	20.3846	36.6364	211.091	151.462	177.733	28.3077	36.0714	211.857
	BnaELF4.A04-Haplb	GAA ACT ATC TGA GGT	9	164	191.667	27.6667	32.8	224.667	159.167	181.167	22	28.1667	209.333	152.667	182.167	29.5	27.6667	209.833
	BnaELF4.A04-Haplc	TAA GCT GTC TAA GAA	487	158.467	186.897	29.7302	35.887	222.91	157.683	176.415	20.2803	33.3438	209.739	152.679	178.503	27.7492	33.3897	210.643
BnaSOC1.A05	BnaSOC1.A05-Hapla	ACAA	14	158.849	186.895	29.4971	35.9802	222.795	157.61	176.332	20.1805	33.4861	209.732	152.594	178.364	27.6274	33.4034	210.549
	BnaSOC1.A05-Haplb	TTGG	551	157.812	188.235	33.5333	35.6	223.312	157.889	175.571	21.3333	33.7778	209.667	155.143	181.562	29.4615	30.5625	212.059
BnaELF4.A05	BnaELF4.A05-Hapla	AGGTC	495	159.353	189.118	29.7647	33.3846	223.75	156.733	177.25	20.9333	32.7143	209.429	149.786	177.25	29.3571	32.7333	209.812
	BnaELF4.A05-Haplb	AGGTT	25	165	192.917	29.4	28.5	223.5	159.714	180.6	23.1429	29.8571	209.286	155.375	184.75	29.375	28	212.556
	BnaELF4.A05-Haplc	TCAAC	23	158.49	186.981	29.7173	35.7273	222.978	157.659	176.565	20.3322	33.434	209.88	152.683	178.629	27.7875	33.1964	210.701
BnaLNK2.C06	BnaLNK2.C06-Hapla	TT	550	158.651	187.216	29.724	35.4874	222.934	157.583	176.598	20.4252	33.1317	209.793	152.658	178.574	27.7988	33.2507	210.636
	BnaLNK2.C06-Haplb	AT	37	158.214	186.966	30.84	35.1176	222.926	158.737	177.833	20.8947	35.125	210.588	153.429	181.862	29.1786	31.1786	211.423
BnaTOC1.C09	BnaTOC1.C09-Hapla	GGA	18	162.091	189.917	30.5455	35.125	224.1	159.2	183.182	22.7	28	210.875	156	184.167	31	28	209.875
	BnaTOC1.C09-Haplb	TAG	8	163.8	198.167	36	28.4	228	159.5	178.25	18.75	32.75	211	162.4	183	24	31.2	210.6
	BnaTOC1.C09-Haplc	TGA	418	157.263	186.126	29.9785	36.7098	222.88	157.365	175.681	20.1111	34.2076	209.741	151.785	177.878	27.9798	34.1449	210.761
BnaGA20OX3.C09	BnaGA20OX3.C09-Hapla	AAT ACG CAA A	451	157.949	186.651	29.7358	35.6009	222.93	157.425	176.156	20.2552	33.6212	209.685	152.076	177.964	27.7317	33.5759	210.54
	BnaGA20OX3.C09-Haplb	GCA GGA TTG G	16	161.364	190.727	29.3636	39.5	224.8	160.778	180.1	20.4444	32.125	212.25	157.455	184.273	26.8182	29.7273	213.6
