# Supplementary material for: Integrating GWAS, linkage mapping and gene expression analyses reveals the genetic control of growth period traits in rapeseed (Brassica napus L.)
Source: Biotechnol Biofuels. 2020 Aug 3;13:134. doi: 10.1186/s13068-020-01774-0 (PMC7397576; doi:10.1186/s13068-020-01774-0)
Supplement: Supplementary file 23 — Additional file 23: Table S13. The common QTLs detected by both GWAS and linkage mapping. [file 13068_2020_1774_MOESM23_ESM.xlsx]

## Sheet: Sheet1
Table 13 The common QTLs identified in both GWAS and linkage mapping
Trait	chromosome	physical position(bp)	Traits	SNP	Chromosome	Position
q18DFF.A03-2	A03	19083191-19750033	GP	S3_19234025	A03	19234025
q18MT.A03-2	A03	20064823-20319998	DIF	S3_20114553	A03	20114553
q17DFF.A05-1	A05	2986694-3346544	GP	S5_3021806	A05	3021806
			GP	S5_3301056	A05	3301056
q18FP.C04	C04	14921925-16303041	GP	S14_15087316	C04	15087316
q17DIF.C05	C05	5102566-6847198	MT	S15_5887536	C05	5887536
			GP	S15_5922896	C05	5922896
q17GP.C09	C09	17078474-41631959	DFF	S19_17107429	C09	17107429
			GP	S19_17595451	C09	17595451
			DFF	S19_19135002	C09	19135002
			DFF	S19_30931596	C09	30931596
