# Supplementary material for: Integrating GWAS, linkage mapping and gene expression analyses reveals the genetic control of growth period traits in rapeseed (Brassica napus L.)
Source: Biotechnol Biofuels. 2020 Aug 3;13:134. doi: 10.1186/s13068-020-01774-0 (PMC7397576; doi:10.1186/s13068-020-01774-0)
Supplement: Supplementary file 24 — Additional file 24: Table S14. List of SNP markers with pleiotropic effect. [file 13068_2020_1774_MOESM24_ESM.xlsx]

## Sheet: GWAS
Table S14a List of SNP markers with pleiotropic effect identified in GWAS
SNP	chromosome	position	Traits
S3_22488033	A03	22488033	DIF, DFF
S10_12378898	A10	12378898	DIF, MT
S10_12378911	A10	12378911	DIF, DFF, MT
S11_8122	C01	8122	DFF, MT
S19_12656846	C09	12656846	DFF, MT

## Sheet: RIL
Table S14b List of SNP markers with pleiotropic effect identified in linkage mapping
QTL	chromosome	physical position(bp)	Traits
q18DFF.A01, q18DIF.A01-2, q18MT.A01-1	A01	21041295-21522101	DIF, DFF, MT
q18MT.A06-5, q18GP.A06	A06	19409441-19624934	MT, GP
q17DFF.A03-4, q17GP.A03	A03	9945832-10381902	DFF, GP
q17DFF.A04, q17DIF.A04	A04	104398-257858	DIF, DFF
q17MT.A06-2, q17DFF.A06-1	A06	5138084-5302769	DFF, MT
q17MT.A06-3, q17DIF.A06-1, q17DFF.A06-2	A06	7217419-7338091	DIF, DFF, MT
q17DFF.A07-1, q17DIF.A07-1	A07	15856115-15927660	DIF, DFF
q17DFF.A07-2, q17FP.A07, q17DIF.A07-2, q17MT.A07-3	A07	18958874-19127286	DIF, DFF, MT, GP
q17DFF.A09, q17GP.A09	A09	30076450-30496140	DFF, GP
q17DFF.C04-2, q17DIF.C04-1	C04	45214699-45278101	DIF, DFF
q17DFF.C05-1, q17DIF.C05	C05	5102566-6847198	DIF, DFF
q18GP.A02-1, q17MT.A02-3	A02	9656598-11545320	MT, GP
q17MT.A06-4, q18DFF.A06-3	A06	9165807-11550334	DFF, GP
q18MT.A09-2, q17DIF.A09-1	A09	23821097-23942015	DIF, MT
q18FP.C07, q17MT.C07	C07	39063757-39542193	FP, MT
