# Supplementary material for: Integrating GWAS, linkage mapping and gene expression analyses reveals the genetic control of growth period traits in rapeseed (Brassica napus L.)
Source: Biotechnol Biofuels. 2020 Aug 3;13:134. doi: 10.1186/s13068-020-01774-0 (PMC7397576; doi:10.1186/s13068-020-01774-0)
Supplement: Supplementary file 26 — Additional file 26: Table S15. Gene-specific primers used for qRT-PCR verification. Bnactin7 is the internal reference gene. [file 13068_2020_1774_MOESM26_ESM.xlsx]

## Sheet: 1
Table S15 Gene-specific primers used for qRT-PCR verification.
Gene name	Sequence(5'-3')
BnaACTIN7-F	GGA GCTGAG AGA TTC CGT TG
BnaACTIN7-R	GAA CCA CCA CTG AGG ACGAT
BnaELF4.A04-F	GGAGAAAAGTGGCGGAAGATGC
BnaELF4.A04-R	TGATTGTCGTTGACCTGCTGGAT
BnaELF4.A05-F	TCTAAGTTTGTTTCTATGTATTCTGACCTC
BnaELF4.A05-R	TCCCGACCGTTCTTCCCA
BnaFUL.A03-F	TTCTTTGCGTTGCTGAGGTTG
BnaFUL.A03-R	TAGCGTTCCAGTATCCTTTCCAT
BnaGA20OX3.C09-F	TCGAGAGGAGACATTTTCGAAA
BnaGA20OX3.C09-R	CCATTCGTTAGAGCCATGAATG
BnaICE1.C02-F	TTCTGGTTTCCTCGGACATATC
BnaICE1.C02-R	TCTAACTCCAACGGTGTGAATC
BnaLNK2.C06-F	CAGAGGTCAAGGGGAAAATTTG
BnaLNK2.C06-R	GTCTGCGCCTAAGTTTTTCTAG
BnaSOC1.A05-F	ACTCTTGGGAGAAGGCATAGGAT
BnaSOC1.A05-R	CTTGCTCGGATACATTTGACACT
BnaTOC1.A03-F	GTATTAGGTCCAGCAATCCGTAGAG
BnaTOC1.A03-R	ATCGCCAGCACAAACGGAAC
BnaTOE1.C04-F	CTGACGCAGATGAAGATTCTTG
BnaTOE1.C04-R	CGGGAAAAACTCTTTAGTCACG
